# Supplementary material for: A survey of thermal expansion coefficients for organic molecular crystals in the Cambridge Structural Database
Source: Acta Crystallogr B Struct Sci Cryst Eng Mater. 2021 May 13;77(Pt 3):357–64. doi: 10.1107/S2052520621003309 (PMC8182801; doi:10.1107/S2052520621003309)
Supplement: Supplementary file 1 [file b-77-00357-sup1.xlsx]

## Sheet: all_6201
AANHOX01:105	AANHOX:293
ABAHIX01:100	ABAHIX:295
ABAKEV:173	ABAKEV02:293
ABALIA:100	ABALIA01:296
ABAWEG01:100	ABAWEG:295
ABEKUN:173	ABEKUN03:189	ABEKUN04:209	ABEKUN05:229	ABEKUN06:249	ABEKUN07:269	ABEKUN08:289
ABELAU:173	ABELAU01:190	ABELAU02:210	ABELAU03:230	ABELAU04:250	ABELAU05:270	ABELAU06:291
ABEPIH01:123	ABEPIH:298
ABEQAA01:173	ABEQAA:293
ABESEG01:100	ABESEG:295
ABINOS02:123	ABINOS01:293
ABIRAH02:100	ABIRAH01:300
ABORER01:100	ABORER:296
ABUBAA02:173	ABUBAA:293
ABUNAM:105	ABUNAM01:293
ABUNUG01:100	ABUNUG:293
ACACBE02:119	ACACBE11:293
ACACTA01:120	ACACTA:293
ACAFOA01:100	ACAFOA:293
ACALDA01:150	ACALDA:293
ACAMBR02:113	ACAMBR:293
ACAMCL01:120	ACAMCL:293
ACANAC11:100	ACANAC01:158	ACANAC12:293
ACANIL05:100	ACANIL01:113	ACANIL:293
ACAYEJ:133	ACAYEJ01:293
ACAYIN:133	ACAYIN01:293
ACCHOB12:100	ACCHOB11:293
ACDHAL01:120	ACDHAL:293
ACEMID02:108	ACEMID01:293
ACEMID06:146	ACEMID:293
ACERIK01:120	ACERIK:295
ACETAE03:100	ACETAE02:153	ACETAE01:298
ACEYEN01:173	ACEYEN:293
ACHOLC01:105	ACHOLC:293
ACICEV02:100	ACICEV:293
ACIDEV:123	ACIDEV01:295
ACIMDC01:159	ACIMDC:293
ACINDN01:120	ACINDN:293
ACIXAL01:200	ACIXAL:293
ACLLEU01:208	ACLLEU:293
ACNAQU01:90	ACNAQU:293
ACNPHY01:120	ACNPHY:293
ACRDIN09:173	ACRDIN07:293
ACRDIN11:100	ACRDIN04:185	ACRDIN01:293
ACRLAC02:125	ACRLAC:293
ACSALA13:100	ACSALA20:120	ACSALA15:180	ACSALA17:293
ACSALA21:90	ACSALA14:123	ACSALA03:140	ACSALA04:180	ACSALA25:198	ACSALA06:220	ACSALA01:293
ACSKAT01:100	ACSKAT:293
ACTOLD07:100	ACTOLD06:120	ACTOLD05:180	ACTOLD:293
ACUDEI02:100	ACUDEI01:293
ACUMIX01:100	ACUMIX:295
ACUWOL01:100	ACUWOL:293
ACYGAP01:173	ACYGAP:293
ACYGLY13:120	ACYGLY12:200	ACYGLY11:293
ADAMOL01:100	ADAMOL:293
ADAWAF01:173	ADAWAF:293
ADEDIX02:150	ADEDIX01:295
ADEKAW01:120	ADEKAW:298
ADELUQ01:223	ADELUQ:293
ADENCH03:123	ADENCH01:293
ADENDH04:123	ADENDH02:150	ADENDH:293
ADENOS01:123	ADENOS10:293
ADEREH01:173	ADEREH:292
ADEZER01:100	ADEZER:296
ADGALA03:95	ADGALA01:293
ADIPAC19:100	ADIPAC13:120	ADIPAC18:140	ADIPAC17:180	ADIPAC16:220	ADIPAC15:260	ADIPAC08:293
ADMANN04:150	ADMANN03:200	ADMANN02:250	ADMANN:293
ADMHEP01:100	ADMHEP:293
ADOGIK:100	ADOGIK01:200	ADOGIK02:300
ADOSBU01:100	ADOSBU:293
ADULEQ02:174	ADULEQ01:189	ADULEQ:293
ADUQEY:200	ADUQEY01:298
ADUQOI:210	ADUQOI01:298
ADYLAD01:153	ADYLAD:293
ADYPNL01:200	ADYPNL:293
AEPHOS03:100	AEPHOS02:122	AEPHOS:293
AFEBUI02:123	AFEBUI:300
AFEBUJ01:123	AFEBUJ:293
AFEQOR01:173	AFEQOR:296
AFETIP01:120	AFETIP:294
AFIFAX02:173	AFIFAX01:293
AFILIN01:100	AFILIN:298
AFINEJ:150	AFINEJ01:293
AFOGOU02:100	AFOGOU03:295
AFOJUC02:130	AFOJUC01:173	AFOJUC:293
AFOPAO:150	AFOPAO01:293
AFUDEL01:100	AFUDEL:296
AGAGAT02:223	AGAGAT:293
AGATIN01:120	AGATIN:296
AGEJOO01:100	AGEJOO:298
AGEJOO03:100	AGEJOO02:298
AGEROT01:150	AGEROT:293
AGIHOP01:150	AGIHOP:295
AGOKOW01:203	AGOKOW:293
AGOLIS:120	AGOLIS01:298
AGOMOA01:100	AGOMOA:293
AGOYOK01:150	AGOYOK:293
AGUAHP02:215	AGUAHP03:293
AHEJAZ:225	AHEJAZ01:240	AHEJAZ02:255	AHEJAZ03:270	AHEJAZ04:285	AHEJAZ05:300
AHEJAZ08:210	AHEJAZ09:225	AHEJAZ10:240	AHEJAZ11:255	AHEJAZ12:270	AHEJAZ13:285	AHEJAZ14:300
AHEJEC01:173	AHEJEC:223	AHEJEC02:270	AHEJEC03:293
AHEKAZ01:120	AHEKAZ:293
AHEMEF02:100	AHEMEF:293
AHEPEI01:120	AHEPEI:296
AHEVOY01:173	AHEVOY:296
AHGLPY12:100	AHGLPY11:173	AHGLPY01:293
AHIJOR:160	AHIJOR01:296
AHOXLH02:128	AHOXLH:293
AHTPAL03:90	AHTPAL01:293
AHUHAN:150	AHUHAN01:298
AJADOE:200	AJADOE01:296
AJAXIS01:200	AJAXIS:293
AJEVOB01:90	AJEVOB:293
AJIBAX01:93	AJIBAX:299
AJISAO01:100	AJISAO:293
AJISUI:110	AJISUI02:165	AJISUI01:295
AJIVIZ:90	AJIVIZ01:293
AJIWEW:90	AJIWEW01:293
AJIYAT:223	AJIYAT01:293
AJOFUA01:100	AJOFUA:295
AJOGUE:150	AJOGUE01:295
AJOPOE:193	AJOPOE01:293
AJOQUL01:150	AJOQUL02:273	AJOQUL03:298
AJUKIZ01:150	AJUKIZ:293
AJUMOH:120	AJUMOH01:298
AKORUO:100	AKORUO01:293
AKOXON02:100	AKOXON:298
AKOXON04:100	AKOXON03:300
AKOXUT01:100	AKOXUT:296
AKUSOQ:223	AKUSOQ01:293
ALABUK01:133	ALABUK:295
ALACEV01:133	ALACEV:295
ALAMET11:100	ALAMET10:293
ALATIN02:232	ALATIN03:293
ALAZAO:173	ALAZAO01:291
ALEFED:100	ALEFED01:293
ALITOF02:100	ALITOF:125	ALITOF01:293
ALOXAN12:123	ALOXAN:293
ALUGAP02:90	ALUGAP01:298
ALUTIK01:150	ALUTIK:293
ALXANM11:150	ALXANM01:293
AMACPH01:173	AMACPH:293
AMASOY02:90	AMASOY:150	AMASOY01:296
AMATUD01:100	AMATUD:298
AMBNAC07:101	AMBNAC13:183	AMBNAC06:293
AMBNAC12:90	AMBNAC08:102	AMBNAC:293
AMBNAC16:100	AMBNAC17:295
AMBNZA04:150	AMBNZA02:293
AMBZAM12:100	AMBZAM11:120	AMBZAM10:293
AMBZCL01:173	AMBZCL:293
AMCAPR11:100	AMCAPR01:293
AMCLPY12:100	AMCLPY:293
AMCYME01:203	AMCYME:293
AMEPAC01:153	AMEPAC:293
AMFORM01:200	AMFORM:293
AMGUAC03:150	AMGUAC02:293
AMHBZO01:173	AMHBZO:293
AMHTAR05:90	AMHTAR01:293
AMMCHC11:173	AMMCHC10:293
AMMEPY01:150	AMMEPY:293
AMMPRA01:150	AMMPRA:293
AMMTAZ01:200	AMMTAZ:293
AMONOH01:173	AMONOH:296
AMONUN01:173	AMONUN:296
AMOXAL09:110	AMOXAL10:170	AMOXAL07:293
AMPETS01:120	AMPETS:293
AMPHEB:120	AMPHEB01:293
AMPHOM11:90	AMPHOM02:293
AMPIAB11:100	AMPIAB10:293
AMPICR03:173	AMPICR02:273	AMPICR01:293
AMPYRE01:150	AMPYRE:293
AMPYRM11:90	AMPYRM01:107	AMPYRM10:293
AMPYZP01:120	AMPYZP:293
AMSALA02:120	AMSALA01:293
AMTETZ02:199	AMTETZ01:293
AMTFAC01:100	AMTFAC:293
AMTURM02:173	AMTURM01:293
AMXBPM12:100	AMXBPM11:173	AMXBPM10:293
AMYTAL12:150	AMYTAL11:293
ANDOON06:150	ANDOON04:173	ANDOON:293
ANDRAN01:93	ANDRAN:293
ANISAZ07:100	ANISAZ09:120	ANISAZ06:150	ANISAZ04:173	ANISAZ01:293
ANISIC04:100	ANISIC03:173	ANISIC02:293
ANIVID:90	ANIVID01:293
ANLINC02:100	ANLINC01:133	ANLINC:293
ANSFON02:120	ANSFON01:293
ANTCEN23:90	ANTCEN10:140	ANTCEN11:181	ANTCEN12:220	ANTCEN13:259	ANTCEN15:293
ANTCYB10:225	ANTCYB09:293
ANTHAL01:100	ANTHAL02:120	ANTHAL:293
ANTMET02:170	ANTMET03:293
ANTMEU01:90	ANTMEU:293
ANTMYC01:110	ANTMYC03:293
ANTPYR:173	ANTPYR10:293
ANTQUO05:103	ANTQUO14:150	ANTQUO04:161	ANTQUO12:197	ANTQUO11:230	ANTQUO09:260	ANTQUO08:293
ANULEN02:100	ANULEN01:111	ANULEN:293
ANUTIN:208	ANUTIN01:296
APEPES01:120	APEPES:300
APIBEH01:100	APIBEH:293
APOXOS01:193	APOXOS:293
APROLM01:100	APROLM:293
APUREI01:103	APUREI:295
APYFEB01:100	APYFEB:293
AQABOJ:100	AQABOJ01:293
AQARUF:105	AQARUF01:293
AQEQIX01:150	AQEQIX:298
AQOCEQ01:200	AQOCEQ:294
ARASOB01:153	ARASOB:297
ARCLAM01:113	ARCLAM02:133	ARCLAM03:150	ARCLAM:293
ARIGEP01:138	ARIGEP:296
ARIWAA01:100	ARIWAA:293
ARSACP02:93	ARSACP01:293
ASEQEU02:100	ASEQEU:150	ASEQEU01:293
ASESCB03:120	ASESCB01:293
ASIHAN:100	ASIHAN01:293
ASIHIV04:90	ASIHIV02:293
ASIHIV05:100	ASIHIV01:293
ASODUJ:160	ASODUJ01:296
ASONOM01:133	ASONOM:296
ASPARM09:100	ASPARM07:173	ASPARM10:293
ASUWOB03:100	ASUWOB02:150	ASUWOB:295
ASUZIY02:173	ASUZIY01:293
ATDZSA02:93	ATDZSA:293
ATDZSA04:100	ATDZSA01:293
ATIDOX02:173	ATIDOX01:293
ATISIC11:150	ATISIC10:293
ATOLUR01:123	ATOLUR:300
ATOXAL02:100	ATOXAL:293
ATTDAZ03:199	ATTDAZ02:293
ATYREE02:110	ATYREE03:293
AVABEE:150	AVABEE01:296
AVEMUK01:90	AVEMUK:296
AVIMID01:90	AVIMID:295
AVIYEK01:130	AVIYEK02:295
AVOJUR:100	AVOJUR01:293
AVURAK01:180	AVURAK:293
AVUTUG02:120	AVUTUG:293
AWAJOX02:173	AWAJOX05:293
AWAJOX09:173	AWAJOX10:293
AWAKIS05:100	AWAKIS01:250	AWAKIS:295
AWAPUJ01:173	AWAPUJ:293
AWAQEU01:173	AWAQEU:293
AWAQIY01:173	AWAQIY:293
AWASUM:120	AWASUM01:293
AWAXOM02:118	AWAXOM03:163	AWAXOM04:210	AWAXOM05:253	AWAXOM01:293
AWAXOM07:118	AWAXOM08:163	AWAXOM09:208	AWAXOM10:253	AWAXOM:293
AWAYAZ02:148	AWAYAZ03:178	AWAYAZ04:208	AWAYAZ05:238	AWAYAZ06:268	AWAYAZ01:293
AWAYAZ08:148	AWAYAZ09:178	AWAYAZ10:208	AWAYAZ11:238	AWAYAZ12:268	AWAYAZ:293
AWEGOY:150	AWEGOY02:293
AWEHAL:150	AWEHAL01:273	AWEHAL02:295
AWICUG:100	AWICUG01:293
AWIHOE05:225	AWIHOE04:250	AWIHOE03:275	AWIHOE01:293
AWILIC02:90	AWILIC01:293
AWISEE:150	AWISEE01:293
AWIXIN:153	AWIXIN01:293
AWIXOT:153	AWIXOT01:293
AWIXUZ02:100	AWIXUZ:153	AWIXUZ01:292
AWIZIR01:110	AWIZIR:293
AWOCOG01:90	AWOCOG:295
AWUWIY01:200	AWUWIY:293
AWUYAS:200	AWUYAS01:293
AXABAD01:100	AXABAD:297
AXACEI01:120	AXACEI:296
AXAGEL01:100	AXAGEL:293
AXEHAN02:173	AXEHAN01:298
AXILID01:223	AXILID:296
AXUBUR:90	AXUBUR04:293
AXUBUR01:90	AXUBUR03:293
AXUDED:100	AXUDED05:296
AYUBEC01:203	AYUBEC:293
AYUFAC01:100	AYUFAC:297
AYUMUC01:130	AYUMUC:300
AZAZUX01:103	AZAZUX:293
AZCFOM01:150	AZCFOM:293
AZELAC04:130	AZELAC17:150	AZELAC03:180	AZELAC05:293
AZELAC16:120	AZELAC15:140	AZELAC14:180	AZELAC13:220	AZELAC12:260	AZELAC10:293
AZESII01:103	AZESII:298
AZIBYR05:100	AZIBYR03:293
AZLENE02:100	AZLENE:293
AZLMID01:133	AZLMID10:293
AZOBEN11:150	AZOBEN10:200	AZOBEN09:250	AZOBEN03:293
AZSTBB01:100	AZSTBB:293
AZTLEN03:90	AZTLEN02:293
AZTPHZ11:200	AZTPHZ10:293
AZUDEF01:100	AZUDEF:295
AZUKAI01:100	AZUKAI:293
AZUTOF01:223	AZUTOF:293
BABCIQ01:115	BABCIQ:293
BABZEJ01:120	BABZEJ:293
BACCHO12:90	BACCHO11:292
BACDOY01:130	BACDOY:293
BADDAL13:120	BADDAL01:293
BADGAO01:173	BADGAO:293
BADMUP01:90	BADMUP:293
BAFGUL:200	BAFGUL01:293
BAFMEA03:90	BAFMEA02:200	BAFMEA:293
BAFPED11:90	BAFPED:293
BAGWOW:173	BAGWOW01:290
BAGXIQ:113	BAGXIQ01:293
BAJFIB10:120	BAJFIB11:293
BAJTEM01:120	BAJTEM02:293
BAJYIU01:174	BAJYIU:293
BAKBEU01:200	BAKBEU:293
BAKPAE03:100	BAKPAE02:150	BAKPAE01:180	BAKPAE:293
BALFEA01:173	BALFEA:293
BALGUR02:100	BALGUR:200	BALGUR01:298
BALHEC02:223	BALHEC:294
BALHUS:200	BALHUS01:298
BALNIN06:105	BALNIN07:200	BALNIN02:293
BALXOB01:100	BALXOB:293
BAMJEH:99	BAMJEH01:293
BAMWIV01:110	BAMWIV:293
BANDEA01:143	BANDEA:290
BANGOM01:153	BANGOM:293
BANHOO:123	BANHOO03:296
BANMOT01:120	BANMOT:293
BANPIR:150	BANPIR01:293
BAPBUQ04:153	BAPBUQ:297
BAPJEH01:163	BAPJEH:293
BAPLOT03:100	BAPLOT02:299
BAPLOT06:120	BAPLOT07:273	BAPLOT01:293
BAQFAD02:223	BAQFAD01:293
BARBAC01:150	BARBAC:293
BARBAD02:100	BARBAD03:150	BARBAD04:170	BARBAD05:190	BARBAD07:210	BARBAD14:230	BARBAD15:270	BARBAD01:293
BARBAM02:100	BARBAM03:120	BARBAM04:140	BARBAM05:160	BARBAM06:180	BARBAM:293
BARBUR02:100	BARBUR03:120	BARBUR04:140	BARBUR05:160	BARBUR06:180	BARBUR:293
BARJOT10:103	BARJOT11:293
BARVOF01:223	BARVOF:293
BASCIH02:100	BASCIH:293
BASMAJ:120	BASMAJ01:293
BATKIR:150	BATKIR01:293
BATLOZ:173	BATLOZ01:296
BATLUF:173	BATLUF01:296
BATRUJ01:100	BATRUJ:293
BATXOL:150	BATXOL02:298
BATYAZ:110	BATYAZ01:298
BATYIH:110	BATYIH01:298
BATYOL:120	BATYOL01:293
BAVSUM01:200	BAVSUM:293
BAWHEM01:173	BAWHEM:293
BAWKEP11:100	BAWKEP10:293
BAWMUH01:174	BAWMUH:293
BAWNIW05:174	BAWNIW:293
BAWNIW06:173	BAWNIW01:296
BAWNOC01:173	BAWNOC:293
BAWPOE01:150	BAWPOE:293
BAWZIJ01:223	BAWZIJ:298
BAXJUF02:150	BAXJUF:293
BAZLUJ01:173	BAZLUJ:293
BAZNAR02:100	BAZNAR:293
BAZNAR04:100	BAZNAR03:300
BAZNEW:173	BAZNEW01:299
BBBADR01:93	BBBADR:293
BBENAN03:90	BBENAN01:293
BBEZAM03:150	BBEZAM:293
BBEZAM04:100	BBEZAM02:150	BBEZAM01:293
BBPHOL02:100	BBPHOL01:293
BBZCPO15:100	BBZCPO02:132	BBZCPO08:175	BBZCPO07:190	BBZCPO09:204	BBZCPO10:219	BBZCPO11:250	BBZCPO12:273	BBZCPO04:293
BCBANN11:90	BCBANN10:123	BCBANN09:183	BCBANN08:243	BCBANN:293
BCHXEN01:150	BCHXEN:293
BCOCAN03:130	BCOCAN:293
BCODYN02:113	BCODYN01:218	BCODYN10:293
BDHNIC01:120	BDHNIC:293
BDTOLE14:100	BDTOLE02:293
BEBCEQ01:153	BEBCEQ:293
BEBZIS01:120	BEBZIS:293
BECCOB01:130	BECCOB:293
BECNUS02:153	BECNUS10:293
BEDLEB02:100	BEDLEB01:293
BEDMIG05:100	BEDMIG09:200	BEDMIG:293
BEDMIG11:200	BEDMIG01:295
BEDXUD01:143	BEDXUD:293
BEDZIT03:100	BEDZIT01:293
BEFFEX03:100	BEFFEX:293
BEFTIP01:122	BEFTIP:293
BEFVAJ01:100	BEFVAJ:293
BEFZIW:120	BEFZIW01:296
BEHZEV:100	BEHZEV01:293
BEJMIO01:100	BEJMIO:291
BEJYEU01:169	BEJYEU:293
BEJZEV12:150	BEJZEV11:293
BEKBOJ01:110	BEKBOJ:193	BEKBOJ02:296
BEKDEB01:150	BEKDEB:293
BELBUP01:123	BELBUP:293
BELHAB:123	BELHAB01:293
BELRAM01:100	BELRAM:295
BELREQ01:100	BELREQ:295
BELYUN01:123	BELYUN:296
BEMCIH:100	BEMCIH01:296
BEMJOS01:123	BEMJOS:293
BEMQOZ01:100	BEMQOZ:293
BENAFM11:173	BENAFM10:293
BENAFP02:100	BENAFP01:120	BENAFP:293
BENANT03:180	BENANT01:293
BENCLN02:110	BENCLN03:293
BENICL01:173	BENICL:293
BENJUZ01:120	BENJUZ02:298
BENMOW07:103	BENMOW02:123	BENMOW03:148	BENMOW04:173	BENMOW06:198	BENMOW08:248	BENMOW01:293
BENTET02:100	BENTET:293
BENZAC09:100	BENZAC12:123	BENZAC20:150	BENZAC11:175	BENZAC02:293
BENZDC11:90	BENZDC01:293
BENZID03:120	BENZID04:293
BENZID09:100	BENZID05:120	BENZID06:293
BENZID13:100	BENZID01:120	BENZID02:293
BENZIL05:100	BENZIL02:293
BENZON12:90	BENZON13:293
BEOXAZ01:100	BEOXAZ:293
BEPNIT01:173	BEPNIT:293
BEPTOF02:133	BEPTOF:293
BEPZEB01:150	BEPZEB:293
BEQGIN04:100	BEQGIN01:173	BEQGIN05:273	BEQGIN:293
BEQKAJ01:100	BEQKAJ:293
BERDOR01:120	BERDOR:293
BERPIY:173	BERPIY01:300
BERPUK:203	BERPUK01:300
BERTOH05:180	BERTOH06:200	BERTOH07:220	BERTOH08:240	BERTOH11:260	BERTOH09:280	BERTOH:293
BERZON02:180	BERZON:293
BESHOW01:173	BESHOW:293
BESKAL02:130	BESKAL01:293
BESKAL04:100	BESKAL03:130	BESKAL05:150	BESKAL06:200	BESKAL07:250	BESKAL:293
BESKEP01:120	BESKEP:293
BESNAO:153	BESNAO01:296
BESNUI:153	BESNUI02:293
BESRIA01:135	BESRIA:293
BETHAZ01:123	BETHAZ:293
BETJAL01:120	BETJAL:293
BETXAZ01:100	BETXAZ:293
BEVMIY01:100	BEVMIY:293
BEVPEX01:100	BEVPEX:293
BEVXEF01:123	BEVXEF:293
BEWKUJ15:173	BEWKUJ04:293
BEWKUM:173	BEWKUM01:290
BEWXEG01:123	BEWXEG:293
BEWYAE01:173	BEWYAE:293
BEWYUY:160	BEWYUY02:293
BEWZOS02:150	BEWZOS01:298
BEXQOK01:100	BEXQOK:293
BEXROL:120	BEXROL01:293
BEZHIZ:123	BEZHIZ01:296
BEZHUL:173	BEZHUL01:296
BEZPOM:100	BEZPOM01:295
BEZQII02:100	BEZQII01:293
BEZZUB01:150	BEZZUB:293
BHMSIN01:171	BHMSIN:293
BIBDIB01:130	BIBDIB:296
BIBNAB01:185	BIBNAB:293
BIBXIT02:100	BIBXIT01:133	BIBXIT:293
BIBZUJ04:123	BIBZUJ03:291
BICCIZ02:100	BICCIZ03:296
BICINE01:93	BICINE02:150	BICINE:293
BICVIS02:100	BICVIS:293
BICZIX:173	BICZIX01:298
BIDRUB11:100	BIDRUB10:293
BIFPEL01:100	BIFPEL03:137	BIFPEL:293
BIFUOR01:223	BIFUOR:293
BIFZUL02:93	BIFZUL:293
BIGVUI01:100	BIGVUI:293
BIHYAS10:138	BIHYAS01:293
BIJCIG04:120	BIJCIG:293
BIJDII01:173	BIJDII:293
BIJWAS03:90	BIJWAS04:120	BIJWAS05:150	BIJWAS06:180	BIJWAS07:210	BIJWAS08:240	BIJWAS09:260	BIJWAS10:273	BIJWAS01:293
BILCOO01:150	BILCOO11:220	BILCOO12:273	BILCOO02:293
BILCUU11:100	BILCUU10:293
BILNAN01:100	BILNAN02:291
BILZAX01:150	BILZAX:293
BIMKUD02:90	BIMKUD01:180	BIMKUD:293
BIMSUL01:173	BIMSUL:293
BINAPH11:100	BINAPH12:173	BINAPH01:293
BINFAF10:120	BINFAF01:293
BINMEQ04:90	BINMEQ:121	BINMEQ11:173	BINMEQ02:290
BINMEQ06:100	BINMEQ12:173	BINMEQ08:293
BIOTIN12:173	BIOTIN10:293
BIOTME11:103	BIOTME10:293
BIPCIN02:173	BIPCIN:293
BIPHDS02:93	BIPHDS01:293
BIPHEN03:110	BIPHEN04:293
BIPHNE01:130	BIPHNE10:293
BIPYRL03:110	BIPYRL04:123	BIPYRL:293
BIQTAW01:143	BIQTAW:293
BIQUOL:113	BIQUOL01:293
BIRKIW04:123	BIRKIW:293
BIRKOC03:123	BIRKOC01:293
BIRMEU02:150	BIRMEU:293
BIRWEE01:180	BIRWEE:293
BIRWUU01:100	BIRWUU:293
BIRYIK11:133	BIRYIK10:293
BISJAO02:173	BISJAO:293
BISMEV05:150	BISMEV03:293
BISMEV11:100	BISMEV:293
BISMEV12:100	BISMEV13:290
BITCEM12:95	BITCEM11:293
BITNAT11:150	BITNAT10:293
BIVNAV10:123	BIVNAV:293
BIVNEZ10:123	BIVNEZ:293
BIVNID10:123	BIVNID:293
BIVNOJ10:123	BIVNOJ:293
BIVTUV:126	BIVTUV01:293
BIVYUA01:120	BIVYUA:293
BIWJAV01:100	BIWJAV:296
BIXGIY05:90	BIXGIY03:293
BIXGIY06:90	BIXGIY02:293
BIXGIY07:90	BIXGIY:293
BIXPON11:100	BIXPON10:293
BIYSEH11:100	BIYSEH07:298
BIYSEH13:100	BIYSEH14:150	BIYSEH:293
BIZHIB02:95	BIZHIB:293
BIZKOM01:100	BIZKOM:293
BIZSEI01:112	BIZSEI:293
BIZYUG:90	BIZYUG01:297
BLACTO02:100	BLACTO:293
BNPERY03:100	BNPERY02:293
BNZQUI02:113	BNZQUI03:173	BNZQUI:293
BOBVIY:120	BOBVIY13:298
BOBVIY12:100	BOBVIY11:160	BOBVIY10:220	BOBVIY09:296
BOBZAC02:236	BOBZAC:293
BOCKEK05:155	BOCKEK04:200	BOCKEK03:225	BOCKEK02:250	BOCKEK01:270	BOCKEK:300
BOCMOV02:90	BOCMOV:293
BOCNEM01:143	BOCNEM:293
BODFEF01:100	BODFEF:293
BODMIQ01:120	BODMIQ:293
BODQOA01:90	BODQOA:293
BOGRUL:193	BOGRUL01:293
BOGVAX01:100	BOGVAX:295
BOGXED01:173	BOGXED:298
BOHBOP01:125	BOHBOP:293
BOHNAP:173	BOHNAP01:296
BOJZUX:150	BOJZUX01:293
BOKRAU02:100	BOKRAU01:293
BOKRAU03:225	BOKRAU04:298
BOLBIN11:150	BOLBIN10:293
BOLBOV:100	BOLBOV01:295
BOLDIP15:100	BOLDIP16:125	BOLDIP11:150	BOLDIP17:175	BOLDIP14:210	BOLDIP12:250	BOLDIP18:270	BOLDIP10:293
BOLFEN:150	BOLFEN01:290
BOLQEY01:100	BOLQEY:293
BOMKUJ01:120	BOMKUJ:293
BONBIR:173	BONBIR01:298
BONKOE03:105	BONKOE04:285
BOPCEP:122	BOPCEP01:293
BOPFAO:153	BOPFAO01:293
BOPQUU01:90	BOPQUU:300
BOPSAA03:134	BOPSAA04:185	BOPSAA05:242	BOPSAA01:293
BOPSAA07:135	BOPSAA08:185	BOPSAA09:237	BOPSAA10:293
BOPSEE11:130	BOPSEE10:293
BOQCUF05:225	BOQCUF04:240	BOQCUF03:255	BOQCUF02:270	BOQCUF:293
BOQCUF10:100	BOQCUF09:150	BOQCUF08:200	BOQCUF07:263	BOQCUF06:300
BOQHUK01:114	BOQHUK07:130	BOQHUK06:145	BOQHUK05:160	BOQHUK04:180	BOQHUK03:200	BOQHUK:293
BOQWEJ:203	BOQWEJ01:296
BORDIV01:173	BORDIV:293
BORNON01:180	BORNON:293
BOTHEY01:100	BOTHEY:295
BOTWUD:100	BOTWUD01:293
BOTXAK:190	BOTXAK01:295
BOVBOE01:150	BOVBOE:298
BOVDUM02:100	BOVDUM01:293
BOVQIO01:100	BOVQIO:293
BOVTUB01:100	BOVTUB:293
BOWHIE01:138	BOWHIE:293
BOWJAY01:173	BOWJAY:293
BOWKOO08:100	BOWKOO07:150	BOWKOO06:175	BOWKOO05:200	BOWKOO04:225	BOWKOO03:250	BOWKOO02:275	BOWKOO:295
BOWRIQ01:100	BOWRIQ:296
BOWROW01:100	BOWROW:296
BOWRUC07:100	BOWRUC:296
BOWWOZ02:200	BOWWOZ01:293
BOYDAV:125	BOYDAV03:150	BOYDAV02:298
BPHENO03:223	BPHENO02:285
BPHENO12:90	BPHENO17:293
BPNECJ01:173	BPNECJ:293
BPYBOZ01:153	BPYBOZ:293
BRABZA01:123	BRABZA:298
BRACTN02:123	BRACTN01:193	BRACTN:293
BRBNIT01:173	BRBNIT03:273	BRBNIT02:293
BRBZAC01:120	BRBZAC:293
BRBZAL03:100	BRBZAL01:174	BRBZAL:293
BRBZAM01:100	BRBZAM:293
BRBZAO01:100	BRBZAO:293
BRBZAP01:100	BRBZAP02:198	BRBZAP:293
BRBZNT01:173	BRBZNT:293
BREFEL02:100	BREFEL:293
BRFUSO03:100	BRFUSO:293
BRHPCN01:173	BRHPCN:293
BROXUR11:118	BROXUR10:293
BRPITC01:213	BRPITC:293
BRURAC11:150	BRURAC10:293
BRZBRA01:175	BRZBRA:293
BSULFA01:133	BSULFA:293
BTFZEP10:153	BTFZEP01:293
BTOLYL03:120	BTOLYL01:150	BTOLYL02:293
BUAMIC01:130	BUAMIC:293
BUAZBZ04:100	BUAZBZ:115	BUAZBZ02:200	BUAZBZ03:293
BUBLIT01:123	BUBLIT:293
BUBWIE01:123	BUBWIE:293
BUBXAY01:198	BUBXAY:293
BUBXEB01:173	BUBXEB:293
BUCYUU01:213	BUCYUU:293
BUDDUZ01:90	BUDDUZ:293
BUDMAP:193	BUDMAP01:290
BUDNUK:130	BUDNUK01:296
BUDPEW01:173	BUDPEW:296
BUDWUU02:173	BUDWUU:223	BUDWUU01:293
BUDZEG01:100	BUDZEG:292
BUFCEL02:90	BUFCEL:298
BUFGIS01:130	BUFGIS:293
BUFGOY01:130	BUFGOY:293
BUFNEV01:90	BUFNEV:293
BUGKIX04:158	BUGKIX:293
BUGPEZ01:120	BUGPEZ:293
BUHCOW01:125	BUHCOW:293
BUHGOA02:100	BUHGOA:293
BUHSOM01:100	BUHSOM:293
BUKBEO01:185	BUKBEO:293
BUKJOG11:173	BUKJOG10:293
BUKYAI02:100	BUKYAI:200	BUKYAI01:296
BULCUG05:150	BULCUG04:293
BULLAX01:189	BULLAX02:210	BULLAX03:230	BULLAX04:250	BULLAX05:270	BULLAX06:290
BULVAL04:100	BULVAL:293
BUNGIA01:133	BUNGIA:293
BUNPAB01:150	BUNPAB:293
BUNREH03:150	BUNREH02:294
BUSFEA:193	BUSFEA01:293
BUSGAX01:100	BUSGAX:293
BUTNIN01:200	BUTNIN:293
BUTPYR11:100	BUTPYR10:293
BUTQOW01:100	BUTQOW:293
BUTXUJ01:173	BUTXUJ:293
BUVFOO01:120	BUVFOO:293
BUVSEQ03:120	BUVSEQ01:293
BUXBZA01:120	BUXBZA:293
BUXNOX04:173	BUXNOX03:193	BUXNOX01:293
BUXNUD01:123	BUXNUD:293
BYITOT02:122	BYITOT:293
BZACBF:93	BZACBF02:293
BZAMID11:90	BZAMID04:123	BZAMID12:173	BZAMID15:200	BZAMID08:293
BZANIL01:120	BZANIL02:293
BZANPC12:90	BZANPC10:293
BZAZIN02:165	BZAZIN11:293
BZCYDY01:186	BZCYDY:293
BZHYDX03:150	BZHYDX01:293
BZITHO01:173	BZITHO:293
BZOINN03:173	BZOINN01:293
BZOXZO01:100	BZOXZO02:273	BZOXZO:293
BZOXZT01:165	BZOXZT:293
BZOYAC02:143	BZOYAC09:173	BZOYAC04:293
BZPHAN01:120	BZPHAN:293
BZPHOT01:183	BZPHOT:293
BZPPAM01:200	BZPPAM:293
BZPPOS01:203	BZPPOS:293
BZQDCL11:90	BZQDCL10:293
BZTETO01:173	BZTETO:293
BZTROP11:150	BZTROP10:293
CABCUD34:100	CABCUD33:125	CABCUD32:150	CABCUD31:175	CABCUD30:200	CABCUD29:225	CABCUD28:250	CABCUD27:275	CABCUD01:293
CABPYR11:100	CABPYR10:293
CABRME01:173	CABRME:293
CABVOQ01:173	CABVOQ:293
CABYAG01:90	CABYAG:293
CACGUI01:120	CACGUI:293
CACRED:125	CACRED01:293
CACYIQ01:150	CACYIQ:291
CADKID01:200	CADKID:296
CADSOP01:150	CADSOP:293
CADVUY01:100	CADVUY:293
CAFORM01:100	CAFORM07:293
CAGJEC01:100	CAGJEC:296
CAGMAB:120	CAGMAB01:296
CAGPUV01:150	CAGPUV:293
CAGXAJ01:138	CAGXAJ:293
CAHTEM:100	CAHTEM01:298
CAHVAI01:155	CAHVAI:293
CAJKIH01:223	CAJKIH:293
CAJWUG01:173	CAJWUG:293
CAKSAJ:153	CAKSAJ01:293
CALQIQ01:100	CALQIQ:296
CALSAJ:203	CALSAJ01:293
CALXES21:100	CALXES20:293
CALYAR:173	CALYAR01:295
CAMBAV01:200	CAMBAV:298
CAMPQU02:100	CAMPQU03:293
CANANP02:185	CANANP03:285
CANCOK03:150	CANCOK:294
CANDOM11:123	CANDOM01:293
CANDUR01:95	CANDUR:294
CANTHX11:100	CANTHX12:293
CAPLAC15:123	CAPLAC:293
CAPYAT11:198	CAPYAT10:293
CARJAG01:173	CARJAG:293
CARJOW01:150	CARJOW:293
CARPET01:93	CARPET:293
CARTEN01:130	CARTEN02:293
CARZIF10:100	CARZIF01:150	CARZIF02:293
CARZOK01:173	CARZOK:293
CASBOQ:100	CASBOQ01:298
CASGEI02:100	CASGEI01:293
CASHOT02:143	CASHOT:293
CASQAP01:220	CASQAP:293
CASRPP22:113	CASRPP20:133	CASRPP19:158	CASRPP18:183	CASRPP16:198	CASRPP14:223	CASRPP13:243	CASRPP24:258	CASRPP02:293
CASTOG01:93	CASTOG:296
CATCOL13:100	CATCOL16:120	CATCOL15:150	CATCOL12:293
CATDAE01:120	CATDAE02:293
CATNEQ01:173	CATNEQ:293
CATOLS01:100	CATOLS:293
CATZIG01:143	CATZIG:293
CAVQAR01:100	CAVQAR:293
CAVYIH01:110	CAVYIH:293
CAWHIT01:173	CAWHIT:293
CAWMUI12:100	CAWMUI11:115	CAWMUI:293
CAXNUL06:90	CAXNUL01:120	CAXNUL:150	CAXNUL03:200	CAXNUL04:240	CAXNUL05:295
CAXQUO01:120	CAXQUO:293
CAYJAO:203	CAYJAO01:299
CAYQAU02:100	CAYQAU:293
CAYSUR01:100	CAYSUR02:296
CAZBZO11:100	CAZBZO10:293
CAZLAR01:100	CAZLAR:293
CAZTON:173	CAZTON01:296
CBALOS02:150	CBALOS01:293
CBCHOL01:105	CBCHOL10:293
CBENPH02:140	CBENPH03:164	CBENPH01:293
CBFUZO02:98	CBFUZO01:273	CBFUZO:293
CBMCHL01:105	CBMCHL10:293
CBMZPN18:100	CBMZPN27:183	CBMZPN17:293
CBOATZ02:113	CBOATZ:293
CBUDCX03:100	CBUDCX02:200	CBUDCX:293
CBZYAN01:173	CBZYAN:293
CDSCBB:123	CDSCBB01:135	CDSCBB02:293
CEBGOF02:100	CEBGOF01:113	CEBGOF:293
CEBGOF03:100	CEBGOF06:298
CEBKEZ02:100	CEBKEZ06:293
CECXAJ01:150	CECXAJ03:173	CECXAJ02:293
CECYIS01:100	CECYIS:293
CEDRAF:100	CEDRAF01:293
CEFYAP01:150	CEFYAP:293
CEGCAS01:163	CEGCAS:293
CEGJAZ01:220	CEGJAZ:293
CEGYOC03:115	CEGYOC04:213	CEGYOC:293
CEHCOH01:150	CEHCOH:293
CEHGEB01:100	CEHGEB:293
CEHQIQ:100	CEHQIQ01:200	CEHQIQ02:298
CEHYUL:153	CEHYUL01:296
CEJGUU01:173	CEJGUU:298
CEKBEZ01:150	CEKBEZ:293
CEKMAH:140	CEKMAH01:293
CEKWEU:110	CEKWEU01:293
CELLOB08:120	CELLOB07:150	CELLOB04:173	CELLOB02:293
CELLUB01:100	CELLUB:298
CELQUF:110	CELQUF02:173	CELQUF03:295
CELWIB03:250	CELWIB04:300
CEMBAX01:180	CEMBAX:293
CEMCAZ:153	CEMCAZ01:295
CEMEBR11:150	CEMEBR12:295
CEMFUV01:120	CEMFUV:293
CEMJOT04:150	CEMJOT01:173	CEMJOT02:293
CENFOQ:223	CENFOQ01:293
CENHAE01:100	CENHAE:293
CENNOA01:150	CENNOA02:296
CEPJIQ01:110	CEPJIQ:293
CEPMOA01:120	CEPMOA:292
CERKIU:100	CERKIU01:299
CERKOA01:150	CERKOA02:294
CERWAX02:150	CERWAX:293
CERYAA05:110	CERYAA:298
CESDEM01:110	CESDEM:296
CESJUF01:200	CESJUF:293
CETROI:90	CETROI01:293
CETRUQ02:99	CETRUQ03:199	CETRUQ04:300
CEVPOK07:120	CEVPOK06:156	CEVPOK05:192	CEVPOK04:228	CEVPOK03:264	CEVPOK02:298
CEVPOK13:120	CEVPOK12:156	CEVPOK11:192	CEVPOK10:228	CEVPOK09:264	CEVPOK08:298
CEWGOB02:100	CEWGOB01:173	CEWGOB:293
CEWKAQ02:110	CEWKAQ01:293
CEWMOG01:120	CEWMOG:293
CEWSAY11:110	CEWSAY10:293
CEWYIN:173	CEWYIN01:296
CEYKOG01:110	CEYKOG:293
CEYQOO01:173	CEYQOO:293
CEYYAG01:173	CEYYAG:293
CEZBEO01:173	CEZBEO:293
CEZVAG01:100	CEZVAG:293
CFDAMZ01:113	CFDAMZ:293
CHAEHP01:150	CHAEHP:293
CHBZOC01:123	CHBZOC20:293
CHEBAR01:173	CHEBAR:293
CHOCHL04:100	CHOCHL01:293
CHOENO02:100	CHOENO:293
CHOLAU04:198	CHOLAU02:293
CHOLSI03:90	CHOLSI:293
CHOOLA01:123	CHOOLA10:293
CHOPTS01:150	CHOPTS10:293
CHPYRD01:150	CHPYRD:293
CHRTCQ01:100	CHRTCQ:293
CHXAMH04:150	CHXAMH02:293
CIBZAR:100	CIBZAR01:291
CICHOL01:94	CICHOL:293
CICMAD:100	CICMAD01:293
CICQOW02:100	CICQOW:240	CICQOW01:300
CIDCIB01:98	CIDCIB:293
CIDYAP02:100	CIDYAP05:150	CIDYAP01:293
CIFQEN01:223	CIFQEN:293
CIFROY02:102	CIFROY:293
CIGPEN01:100	CIGPEN:293
CIGSUJ01:100	CIGSUJ:296
CIHBAX02:100	CIHBAX:295
CIHBUS:123	CIHBUS01:293
CIHCUR02:150	CIHCUR01:293
CIHHIK01:120	CIHHIK:293
CIJXOI11:120	CIJXOI:293
CIJZEB:100	CIJZEB01:295
CIKKAK03:100	CIKKAK02:150	CIKKAK01:200	CIKKAK:295
CIKKUE01:100	CIKKUE:295
CIKLEP01:100	CIKLEP:295
CIKLOZ04:100	CIKLOZ03:150	CIKLOZ02:200	CIKLOZ01:275	CIKLOZ:295
CIKNUI01:100	CIKNUI:296
CIKXAX:133	CIKXAX01:294
CILHIO06:120	CILHIO32:200	CILHIO10:293
CILHIO12:100	CILHIO20:120	CILHIO19:293
CILHIO40:100	CILHIO41:150	CILHIO42:200	CILHIO43:250	CILHIO35:293
CILXAW02:200	CILXAW01:293
CILZUS01:100	CILZUS:293
CIMDEH:173	CIMDEH01:298
CIMHIP01:90	CIMHIP:293
CIMMUI01:95	CIMMUI05:120	CIMMUI03:296
CIMZON03:100	CIMZON12:150	CIMZON10:293
CINMAC07:100	CINMAC04:165	CINMAC03:193	CINMAC09:280	CINMAC08:293
CINMER06:120	CINMER02:293
CIPGUG:155	CIPGUG01:295
CIPMOE:100	CIPMOE01:293
CIPQOH:193	CIPQOH02:298
CIQTIG:113	CIQTIG01:293
CIQYEH:100	CIQYEH01:293
CIQYOR02:100	CIQYOR01:293
CIRNEY:120	CIRNEY01:298
CIRSON02:100	CIRSON01:291
CIRTEC01:181	CIRTEC:293
CISRAZ01:90	CISRAZ:294
CITARC01:90	CITARC:293
CITNIN02:147	CITNIN01:293
CITRAC11:150	CITRAC10:293
CITSOP:100	CITSOP01:296
CITXAE11:100	CITXAE12:150	CITXAE10:293
CIVLAU02:100	CIVLAU10:293
CIVRII01:133	CIVRII:293
CIVWAF11:113	CIVWAF10:293
CIVYIP02:113	CIVYIP01:293
CIWCIV01:223	CIWCIV:296
CIWKOJ01:93	CIWKOJ:293
CIWVUB:100	CIWVUB01:296
CIXFEU01:100	CIXFEU:293
CIXRAC01:110	CIXRAC:293
CIXSAD01:100	CIXSAD:293
CIXYIR02:200	CIXYIR:293
CIYFOF01:125	CIYFOF:293
CIZRAE02:90	CIZRAE:293
CLACET03:90	CLACET04:120	CLACET05:150	CLACET06:180	CLACET07:210	CLACET01:293
CLACPH01:133	CLACPH:293
CLACTN03:120	CLACTN02:276	CLACTN:293
CLAHMB01:123	CLAHMB:293
CLANAC11:100	CLANAC:293
CLANDH02:110	CLANDH01:150	CLANDH:293
CLANIC05:110	CLANIC04:293
CLAZBZ02:100	CLAZBZ01:298
CLBZAC02:100	CLBZAC01:150	CLBZAC:293
CLBZAM13:150	CLBZAM11:293
CLBZAP05:100	CLBZAP06:133	CLBZAP13:150	CLBZAP12:200	CLBZAP08:250	CLBZAP02:293
CLBZNT07:163	CLBZNT08:178	CLBZNT09:193	CLBZNT10:208	CLBZNT11:223	CLBZNT12:238	CLBZNT13:253	CLBZNT14:268	CLBZNT15:283
CLBZNT16:163	CLBZNT17:178	CLBZNT18:193	CLBZNT19:208	CLBZNT20:223	CLBZNT21:238	CLBZNT22:253	CLBZNT23:268	CLBZNT06:293
CLCYBQ02:193	CLCYBQ:293
CLEMAS02:90	CLEMAS:293
CLMEOP01:203	CLMEOP:293
CLNOBE05:100	CLNOBE02:293
CLONDC11:185	CLONDC01:293
CLPCPN02:90	CLPCPN:293
CLPHOL12:150	CLPHOL02:293
CLPRPR01:123	CLPRPR:293
CLPSUL02:90	CLPSUL10:293
CLSUCC01:100	CLSUCC:293
CLURAC11:150	CLURAC10:293
CMCHOL01:105	CMCHOL:293
CMEOXE01:145	CMEOXE:293
CMPHAA01:90	CMPHAA:293
CMPXPA01:90	CMPXPA:293
CNANTH02:100	CNANTH01:150	CNANTH:293
CNCICN01:193	CNCICN10:293
CNETPD01:100	CNETPD:293
CNITBZ09:100	CNITBZ08:150	CNITBZ07:200	CNITBZ06:230	CNITBZ04:250	CNITBZ:293
CNMARS01:173	CNMARS:293
COBJAF01:150	COBJAF:297
COBPEO01:100	COBPEO:293
COBROA01:173	COBROA:293
COCHEJ03:100	COCHEJ02:293
COCVAR02:173	COCVAR01:293
CODHUY01:100	CODHUY:293
CODLUC:110	CODLUC01:293
COFMEQ01:90	COFMEQ:293
COGGIQ01:100	COGGIQ05:150	COGGIQ02:200	COGGIQ04:250	COGGIQ03:300
COGNOD01:100	COGNOD:296
COHWIF03:213	COHWIF:293
COJCAF10:143	COJCAF:293
COJCEJ10:143	COJCEJ:293
COJCIN10:143	COJCIN:293
COJCOT10:143	COJCOT:293
COJLAO01:193	COJLAO:293
COLTAY06:150	COLTAY02:173	COLTAY:293
COMHFN01:123	COMHFN:293
COMQUQ01:120	COMQUQ:293
COMWOQ04:90	COMWOQ01:173	COMWOQ03:293
COPFOE:173	COPFOE01:293
COPJEW01:90	COPJEW:293
COPVAE01:173	COPVAE:293
COPXUA01:150	COPXUA:293
COQNOL:153	COQNOL01:293
COQTUX01:200	COQTUX:293
CORANN12:90	CORANN11:173	CORANN01:203	CORANN10:293
CORONE03:100	CORONE02:293
CORTMS01:173	CORTMS02:293
CORTUZ:100	CORTUZ01:293
CORZIT:120	CORZIT01:293
COSJID01:173	COSJID:293
COTKUR:125	COTKUR01:293
COTNII10:143	COTNII:293
COTSAF02:173	COTSAF:293
COTYUF01:100	COTYUF:293
COUMAR11:90	COUMAR02:293
COUMAR14:90	COUMAR15:298
COUMAR16:90	COUMAR17:298
COVJIG01:100	COVJIG:293
COVPIN03:100	COVPIN01:120	COVPIN05:160	COVPIN:293
COWPIN01:200	COWPIN:293
COXGUS:150	COXGUS01:298
COXLUW01:173	COXLUW:293
COXYAR:91	COXYAR01:293
COXZAS24:120	COXZAS25:200	COXZAS26:240	COXZAS27:280	COXZAS:293
COYLAF02:100	COYLAF03:293
COYLIL01:110	COYLIL:293
COYRUD14:100	COYRUD11:293
COYTAL01:125	COYTAL:293
COZYIA:100	COZYIA01:293
CPDPSC:183	CPDPSC11:293
CPDTHO:113	CPDTHO01:293
CPENAD01:120	CPENAD:293
CPTCET12:100	CPTCET10:293
CPXACA01:90	CPXACA:293
CRBAMP01:100	CRBAMP26:150	CRBAMP27:200	CRBAMP28:250	CRBAMP22:275	CRBAMP08:290
CRBZOL11:100	CRBZOL12:150	CRBZOL04:168	CRBZOL03:293
CREATH05:123	CREATH07:273	CREATH06:293
CRESOL01:123	CRESOL11:173	CRESOL10:293
CRESOL12:173	CRESOL02:293
CROTAC01:120	CROTAC:293
CRYSEN02:125	CRYSEN01:293
CSALAN02:90	CSALAN:293
CSUCIM01:100	CSUCIM:293
CTBROM06:123	CTBROM:293
CTCDEC01:200	CTCDEC:293
CTMTNA03:90	CTMTNA14:120	CTMTNA09:173	CTMTNA:293
CUBANE01:93	CUBANE:293
CUBHUE:100	CUBHUE02:293
CUBLIV:150	CUBLIV01:293
CUCDEJ01:133	CUCDEJ:293
CUDJIU01:123	CUDJIU:293
CUDPOG01:100	CUDPOG:293
CUDTOM01:150	CUDTOM:293
CUDVIG01:92	CUDVIG:293
CUFYIL01:100	CUFYIL:293
CUGDAM:90	CUGDAM01:293
CUHNEY23:150	CUHNEY10:293
CUJWIN:123	CUJWIN01:293
CUKCAM04:100	CUKCAM12:200	CUKCAM03:293
CUKCAM15:100	CUKCAM19:150	CUKCAM25:173	CUKCAM14:200	CUKCAM17:250	CUKCAM10:293
CUKDER02:155	CUKDER03:293
CUKFAP01:155	CUKFAP10:293
CUKHAU03:100	CUKHAU:200	CUKHAU02:300
CUKHEY01:100	CUKHEY:200	CUKHEY03:300
CUKQUU01:100	CUKQUU:293
CUKTAG03:100	CUKTAG04:150	CUKTAG05:200	CUKTAG06:250	CUKTAG:300
CULPOO01:123	CULPOO02:150	CULPOO:293
CUNVUD01:100	CUNVUD:298
CUQCAU08:150	CUQCAU07:200	CUQCAU06:250	CUQCAU05:280	CUQCAU04:300
CURKIJ01:130	CURKIJ:293
CUTCUQ01:90	CUTCUQ:300
CUWKIO01:150	CUWKIO:293
CUXWIB02:150	CUXWIB:293
CUYCEF01:100	CUYCEF:293
CUYKEM01:95	CUYKEM:293
CUZKUD:103	CUZKUD01:293
CYADOT01:200	CYADOT:293
CYBHMB01:154	CYBHMB02:190	CYBHMB03:226	CYBHMB04:262	CYBHMB:293
CYBTOL01:123	CYBTOL:293
CYHACL03:173	CYHACL02:293
CYHCAC11:100	CYHCAC10:293
CYHEXO:133	CYHEXO01:293
CYHXUR09:90	CYHXUR08:101	CYHXUR07:120	CYHXUR05:220	CYHXUR01:293
CYMINO02:153	CYMINO01:293
CYNOAZ11:111	CYNOAZ10:293
CYOCDL01:100	CYOCDL:293
CYPAPR11:150	CYPAPR10:293
CYPDBE01:128	CYPDBE11:153	CYPDBE02:293
CYPIAB01:100	CYPIAB:293
CYSCLM11:203	CYSCLM10:293
CYSTCL03:173	CYSTCL02:293
CYTBGL01:105	CYTBGL:293
CYTIDI02:123	CYTIDI01:293
CYTOCH12:120	CYTOCH10:293
CYTOSC02:123	CYTOSC:293
CYTOSM03:97	CYTOSM11:293
CYURAC12:100	CYURAC13:293
DABDEQ01:150	DABDEQ:293
DABKUP:100	DABKUP01:293
DABVAD02:173	DABVAD01:293
DACETA11:123	DACETA:293
DACHQO01:100	DACHQO:293
DADDER01:110	DADDER03:293
DADGOF01:180	DADGOF:295
DADGUN01:100	DADGUN:298
DADJUN02:93	DADJUN01:120	DADJUN:293
DADMED:150	DADMED01:296
DADPDS05:100	DADPDS06:273	DADPDS02:293
DADSEJ01:103	DADSEJ:293
DADSOQ01:143	DADSOQ:293
DADTEH02:150	DADTEH:293
DAFQOT:173	DAFQOT01:293
DAFXAM:173	DAFXAM01:293
DAGHAX01:150	DAGHAX:296
DAHGUO01:193	DAHGUO:293
DAILEU01:150	DAILEU:293
DAJSEM01:173	DAJSEM:293
DAJSIQ01:220	DAJSIQ:293
DAJVUG:110	DAJVUG01:300
DAKDUP:173	DAKDUP01:293
DAKYOE:100	DAKYOE02:298
DALGON:243	DALGON01:298
DALGON06:90	DALGON04:120	DALGON05:296
DALJAB:120	DALJAB08:293
DAMCOU01:123	DAMCOU:293
DAMHPY01:143	DAMHPY:293
DAMPEO02:100	DAMPEO03:293
DAMTRZ22:199	DAMTRZ20:293
DANFIH01:100	DANFIH:293
DANSOA:103	DANSOA01:293
DANTEN02:113	DANTEN17:150	DANTEN01:220	DANTEN04:293
DANTRO03:173	DANTRO02:250	DANTRO01:273	DANTRO:293
DANTUK:150	DANTUK01:298
DAPMUF01:100	DAPMUF:296
DAPRAQ:130	DAPRAQ01:150	DAPRAQ02:180	DAPRAQ03:210	DAPRAQ05:230	DAPRAQ07:250	DAPRAQ09:270	DAPRAQ10:290
DAQLIT:120	DAQLIT01:296
DAQTOE02:120	DAQTOE:293
DARGEL01:100	DARGEL:298
DARGOT02:120	DARGOT03:293
DARNOC01:100	DARNOC:298
DARSUK:123	DARSUK01:293
DARVOJ01:100	DARVOJ:296
DASFUA02:173	DASFUA:298
DASGAH02:173	DASGAH:298
DASPAO02:120	DASPAO01:293
DASPAO03:150	DASPAO:293
DASVAU01:103	DASVAU:293
DATCEH:90	DATCEH01:290
DATNBZ01:223	DATNBZ:293
DATPAQ:150	DATPAQ01:298
DATPOE:173	DATPOE01:296
DATQIY01:123	DATQIY02:298
DAVPOF01:90	DAVPOF:293
DAVQOG01:203	DAVQOG:293
DAWFEN02:100	DAWFEN:173	DAWFEN04:290
DAWFUE02:100	DAWFUE01:298
DAWGAL02:100	DAWGAL:298
DAWHEO01:123	DAWHEO:293
DAXLOD01:150	DAXLOD:293
DAXPEZ:173	DAXPEZ01:293
DAXTAX01:165	DAXTAX:293
DAYVOP:120	DAYVOP01:296
DAYZAF01:120	DAYZAF02:293
DAZABZ02:100	DAZABZ10:293
DAZBAJ:120	DAZBAJ02:293
DAZCUE01:100	DAZCUE:173	DAZCUE02:298
DAZDUF:173	DAZDUF01:296
DAZIND01:150	DAZIND:293
DAZNAP01:173	DAZNAP:293
DBEZLM13:100	DBEZLM08:123	DBEZLM14:160	DBEZLM15:200	DBEZLM17:240	DBEZLM18:280	DBEZLM01:293
DBEZPO02:100	DBEZPO:293
DBHXQU03:193	DBHXQU:293
DBOXEP11:223	DBOXEP10:293
DBRBCB11:123	DBRBCB10:293
DBRBIP01:173	DBRBIP02:293
DBTACD01:193	DBTACD:293
DBTCBE01:100	DBTCBE:293
DBTHPS01:173	DBTHPS02:200	DBTHPS:293
DBZFUR02:169	DBZFUR11:293
DBZOSS04:100	DBZOSS03:293
DBZTHP01:100	DBZTHP:293
DCBFRO01:173	DCBFRO02:293
DCBFRO03:173	DCBFRO04:293
DCBFRO05:173	DCBFRO06:293
DCHLAN01:120	DCHLAN:293
DCHXCR02:150	DCHXCR01:293
DCLBEN06:100	DCLBEN02:293
DCLBEN07:100	DCLBEN11:133	DCLBEN01:293
DCLBPH01:150	DCLBPH:293
DCLBQN01:135	DCLBQN04:200	DCLBQN:293
DCLDXN03:97	DCLDXN01:148	DCLDXN:293
DCLPHM01:150	DCLPHM02:200	DCLPHM:293
DCMANT01:100	DCMANT:293
DCPYAZ01:220	DCPYAZ:293
DCXPYO01:100	DCXPYO:293
DCYPMG01:123	DCYPMG:293
DEABPH01:173	DEABPH:293
DEACAM01:200	DEACAM:293
DEBDIX12:118	DEBDIX04:175	DEBDIX05:234	DEBDIX01:293
DEBHEX01:100	DEBHEX:293
DEBXIT01:240	DEBXIT03:300
DEBXIT05:240	DEBXIT06:293
DECFDP02:100	DECFDP01:293
DECFEY:130	DECFEY01:295
DECJAW01:105	DECJAW:293
DEDCUN01:100	DEDCUN:298
DEDDEY:100	DEDDEY01:298
DEDDIC:100	DEDDIC01:298
DEDQEL:200	DEDQEL01:300
DEFDUN02:150	DEFDUN:293
DEFDUN03:150	DEFDUN01:293
DEFMUW01:213	DEFMUW:293
DEFQAG01:110	DEFQAG:293
DEFZIY01:100	DEFZIY:293
DEGCAT01:123	DEGCAT:293
DEGDAV01:120	DEGDAV:298
DEGGEB04:173	DEGGEB03:293
DEGYUL01:100	DEGYUL:293
DEJGII03:173	DEJGII04:293
DEKYIC01:100	DEKYIC:293
DEMBAY01:100	DEMBAY:293
DEMHUY01:123	DEMHUY:293
DEMJAG01:130	DEMJAG:293
DEMYEZ02:150	DEMYEZ:293
DEMYEZ04:186	DEMYEZ03:293
DENPER01:120	DENPER:293
DENWUR01:120	DENWUR:293
DEPKAK04:90	DEPKAK01:143	DEPKAK:293
DESDIO01:168	DESDIO:293
DESLIX01:100	DESLIX:298
DESTDM01:150	DESTDM10:293
DETBAA12:150	DETBAA04:198	DETBAA02:293
DETZOR:143	DETZOR01:292
DETZUX:143	DETZUX01:293
DETZUX02:120	DETZUX04:296
DEVBAH:143	DEVBAH01:300
DEVCOW03:100	DEVCOW02:120	DEVCOW01:293
DEWLOG01:150	DEWLOG:293
DEXBEN01:200	DEXBEN02:293
DEXHAQ:173	DEXHAQ01:293
DEXMET11:119	DEXMET10:293
DEXXAG01:133	DEXXAG:298
DEYHIA01:150	DEYHIA:295
DEZBOC:100	DEZBOC01:296
DEZMUT:130	DEZMUT01:293
DEZTUX01:160	DEZTUX:293
DGLYCI02:200	DGLYCI:293
DGLYCN01:123	DGLYCN03:220	DGLYCN02:293
DHANQU02:130	DHANQU03:293
DHDTIZ14:150	DHDTIZ13:293
DHNAPH03:133	DHNAPH04:293
DHPRTO02:173	DHPRTO:293
DHXANT12:150	DHXANT10:293
DHXBZP11:102	DHXBZP:180	DHXBZP10:293
DHYANT01:100	DHYANT:293
DIBENZ14:90	DIBENZ15:123	DIBENZ05:180	DIBENZ13:200	DIBENZ07:218	DIBENZ04:240	DIBENZ02:293
DIBGEA01:173	DIBGEA:293
DIBZAQ01:100	DIBZAQ02:293
DICRAI01:153	DICRAI:293
DIDJUX:150	DIDJUX01:296
DIDNIP01:100	DIDNIP:296
DIFPUF01:120	DIFPUF:298
DIFROZ01:100	DIFROZ:293
DIFZIB01:150	DIFZIB:293
DIGDIG01:100	DIGDIG:293
DIGFAA01:120	DIGFAA:293
DIHCEC01:93	DIHCEC:293
DIJGUZ:123	DIJGUZ01:295
DIJKAJ:173	DIJKAJ01:298
DIKCOP01:100	DIKCOP:293
DIKPIP02:120	DIKPIP01:293
DIMEDO02:133	DIMEDO:293
DIMNAN01:110	DIMNAN:293
DIMNIY01:150	DIMNIY:293
DIMPHE12:123	DIMPHE10:293
DINICA14:150	DINICA10:293
DINPAR01:130	DINPAR10:293
DINWOM11:90	DINWOM10:293
DINXIJ01:100	DINXIJ:294
DIPGIS11:100	DIPGIS10:293
DIRWIK01:173	DIRWIK:293
DISKEY:100	DISKEY01:297
DISKOI:90	DISKOI01:296
DITBEN01:173	DITBEN:293
DITBEN02:173	DITBEN03:295
DITGAQ:100	DITGAQ01:296
DITHAN02:100	DITHAN03:200	DITHAN01:293
DITYRS01:200	DITYRS:293
DIUREA04:105	DIUREA10:293
DIUREA05:105	DIUREA11:293
DIVBIT:90	DIVBIT01:293
DIVKIC01:163	DIVKIC:293
DIVVEJ01:100	DIVVEJ:293
DIWMOM01:147	DIWMOM:173	DIWMOM02:298
DIWNON01:120	DIWNON:296
DIWQUX01:223	DIWQUX:293
DIWXOX02:120	DIWXOX:291
DIWYAL:200	DIWYAL01:293
DIXDUJ01:120	DIXDUJ:293
DIXRIL01:93	DIXRIL:293
DIXTEN02:150	DIXTEN01:293
DIXWUD01:210	DIXWUD:293
DIXXAK01:210	DIXXAK:293
DIYLIG01:123	DIYLIG10:163	DIYLIG:293
DIZCOH:100	DIZCOH02:293
DIZPAM11:200	DIZPAM10:293
DLALNI06:100	DLALNI07:200	DLALNI01:293
DLASPA12:90	DLASPA10:293
DLHIST01:110	DLHIST:293
DLLYSC11:100	DLLYSC10:293
DLMAND03:150	DLMAND13:198	DLMAND01:293
DLMETA08:105	DLMETA03:293
DLPROM02:100	DLPROM01:293
DLSERN34:90	DLSERN17:200	DLSERN11:293
DMANAP01:100	DMANAP11:150	DMANAP10:293
DMANTL08:100	DMANTL01:293
DMANTL09:100	DMANTL07:293
DMANTL10:100	DMANTL14:293
DMBART01:223	DMBART10:293
DMBNZA11:220	DMBNZA10:293
DMCHAL01:110	DMCHAL:293
DMCYBA01:150	DMCYBA:293
DMEACL03:110	DMEACL05:123	DMEACL04:173	DMEACL:293
DMEOXA06:100	DMEOXA05:150	DMEOXA04:200	DMEOXA03:273	DMEOXA01:293
DMESIP01:118	DMESIP:293
DMETSO07:100	DMETSO:293
DMFUSC03:100	DMFUSC01:293
DMFUSC04:100	DMFUSC:293
DMHXDL:110	DMHXDL01:293
DMIMZT11:173	DMIMZT01:293
DMMTCN03:99	DMMTCN04:293
DMNAPH03:100	DMNAPH04:150	DMNAPH05:200	DMNAPH:293
DMNBCL02:173	DMNBCL01:200	DMNBCL:293
DMNPTL02:143	DMNPTL01:293
DMPHTZ11:123	DMPHTZ10:293
DMSULO05:100	DMSULO06:170	DMSULO08:230	DMSULO07:293
DMTTMC03:213	DMTTMC02:293
DMXBFL11:173	DMXBFL10:293
DNBENZ11:100	DNBENZ12:130	DNBENZ13:160	DNBENZ14:200	DNBENZ10:293
DNBZIL01:150	DNBZIL:293
DNBZPY01:173	DNBZPY:293
DNITBZ12:90	DNITBZ03:120	DNITBZ11:293
DNOPHL02:123	DNOPHL03:273	DNOPHL01:293
DOBBUS:150	DOBBUS01:300
DOBTOD01:120	DOBTOD04:293
DOBTUJ01:120	DOBTUJ02:293
DOBVOF01:100	DOBVOF:293
DOCBOR04:100	DOCBOR02:293
DOCCUV:100	DOCCUV01:293
DOCFIM01:100	DOCFIM:293
DOCINA01:130	DOCINA:293
DOCKUE:200	DOCKUE01:293
DOCRIW:138	DOCRIW01:297
DOCVUM10:220	DOCVUM08:260	DOCVUM06:271	DOCVUM04:293
DOCYPO04:123	DOCYPO:293
DODNUF01:173	DODNUF:293
DOFSUM04:173	DOFSUM01:293
DOHDPH11:100	DOHDPH02:293
DOHREX03:123	DOHREX01:293
DOHZAB01:185	DOHZAB:293
DOKHER01:100	DOKHER:293
DOKQIG03:100	DOKQIG:200	DOKQIG01:300
DOKVUV01:100	DOKVUV:294
DOKXUX01:123	DOKXUX:298
DOLBIR07:100	DOLBIR10:295
DOLBIR08:100	DOLBIR19:130	DOLBIR27:150	DOLBIR18:190	DOLBIR17:250	DOLBIR42:290
DOLBIR09:100	DOLBIR33:130	DOLBIR32:190	DOLBIR11:295
DOLBIR40:100	DOLBIR43:290
DOLBIR47:173	DOLBIR44:296
DOLDIT01:100	DOLDIT02:120	DOLDIT:296
DOLRIF01:120	DOLRIF:293
DOLROL01:100	DOLROL:293
DOPAMN02:90	DOPAMN01:293
DOPDAN02:150	DOPDAN:293
DOPKAU01:120	DOPKAU:293
DOPQEG:100	DOPQEG01:293
DOPRUX02:100	DOPRUX01:200	DOPRUX:293
DOQSUX:213	DOQSUX01:295
DOSTUA02:150	DOSTUA:293
DOTFAU:200	DOTFAU01:296
DOTPOR02:100	DOTPOR01:293
DOVGAX01:100	DOVGAX:293
DOVGEC01:100	DOVGEC02:295
DOVVIT02:140	DOVVIT:293
DOVYOE02:250	DOVYOE:300
DOVZAR01:100	DOVZAR02:123	DOVZAR:300
DOWBAU01:150	DOWBAU:300
DOWBIC01:100	DOWBIC:300
DOWNAE:100	DOWNAE01:293
DOXADM02:110	DOXADM:293
DOXKEI01:100	DOXKEI:292
DOXXOD01:90	DOXXOD04:173	DOXXOD:293
DOYBAW:150	DOYBAW02:293
DOYCEZ01:200	DOYCEZ:293
DOYCIG:100	DOYCIG01:293
DOZJAD02:200	DOZJAD01:293
DOZLAF01:150	DOZLAF:293
DOZLIN02:100	DOZLIN01:140	DOZLIN:293
DPACTM01:200	DPACTM:293
DPANTH04:113	DPANTH05:173	DPANTH02:198	DPANTH01:293
DPANTR04:93	DPANTR05:170	DPANTR01:293
DPANTR09:105	DPANTR10:200	DPANTR08:293
DPDBCB03:123	DPDBCB02:293
DPDHPS01:140	DPDHPS10:293
DPHACT05:123	DPHACT06:153	DPHACT10:173	DPHACT07:293
DPHDSE02:125	DPHDSE:293
DPHDTE01:125	DPHDTE:293
DPHMET01:200	DPHMET02:293
DPINOL01:120	DPINOL:293
DPNAPH02:150	DPNAPH01:293
DPOCRS12:123	DPOCRS11:298
DPOXHX01:120	DPOXHX:293
DPPETH02:173	DPPETH:293
DPPHEN01:100	DPPHEN:293
DPPHIN06:100	DPPHIN05:123	DPPHIN01:173	DPPHIN:293
DPPHOL01:100	DPPHOL:293
DPPSEM11:150	DPPSEM10:293
DPPYBZ02:125	DPPYBZ01:150	DPPYBZ:293
DPSIDO03:173	DPSIDO02:293
DPSIFL03:100	DPSIFL01:293
DPSULO03:100	DPSULO01:125	DPSULO04:150	DPSULO:293
DPTPAM01:173	DPTPAM:293
DPTPAZ01:200	DPTPAZ:293
DPUREA07:100	DPUREA13:120	DPUREA14:150	DPUREA15:173	DPUREA04:293
DPYRAM02:150	DPYRAM03:293
DSCARA01:153	DSCARA:293
DTBUBZ01:150	DTBUBZ:293
DTHCRF01:150	DTHCRF10:293
DTHDOX01:110	DTHDOX:293
DTHTRO:143	DTHTRO01:293
DTURAC01:100	DTURAC:293
DUBLUI:213	DUBLUI01:296
DUCROK01:90	DUCROK:293
DUCRUQ01:90	DUCRUQ:293
DUCSEB01:90	DUCSEB:293
DUDDUC01:100	DUDDUC:294
DUDJAO03:130	DUDJAO01:173	DUDJAO:293
DUDZIL02:123	DUDZIL06:204	DUDZIL04:273	DUDZIL:293
DUGMUN01:173	DUGMUN:213	DUGMUN02:298
DUGWEH01:178	DUGWEH:293
DUGWIL01:178	DUGWIL:293
DUJBUG01:173	DUJBUG:296
DUKHEX:120	DUKHEX01:296
DUKJEZ01:100	DUKJEZ:290
DUKXAJ02:100	DUKXAJ01:293
DULDEU:100	DULDEU01:300
DUMFAS01:100	DUMFAS:293
DUMPEG01:110	DUMPEG:293
DUNYER01:93	DUNYER:299
DUNYIV01:93	DUNYIV:299
DUPBAS02:95	DUPBAS:153	DUPBAS03:296
DUPCIA11:100	DUPCIA10:293
DUPROV:114	DUPROV01:223	DUPROV02:293
DUPXOD:100	DUPXOD01:300
DURENE07:100	DURENE06:120	DURENE:293
DUSBID01:150	DUSBID:296
DUSGAA:100	DUSGAA01:296
DUSHUV01:100	DUSHUV:296
DUSNUB01:130	DUSNUB:296
DUSYOG:100	DUSYOG01:296
DUTRIU02:90	DUTRIU:123	DUTRIU01:299
DUTZEX02:100	DUTZEX03:173	DUTZEX01:293
DUVGAC03:120	DUVGAC02:280	DUVGAC01:293
DUVHAE:98	DUVHAE01:293
DUVYEZ:103	DUVYEZ01:293
DUWFOQ01:130	DUWFOQ:293
DUXJEL01:130	DUXJEL:293
DUXXOJ01:108	DUXXOJ:293
DUYWID01:173	DUYWID:293
DUZDUX01:100	DUZDUX:293
DUZGIO01:100	DUZGIO02:133	DUZGIO:293
DUZNAO:120	DUZNAO01:298
DXCHAC01:103	DXCHAC10:293
DXPREP02:90	DXPREP01:293
DXYLEN01:93	DXYLEN23:120	DXYLEN:293
DYPNON02:90	DYPNON01:293
DZTNON02:120	DZTNON01:293
EABXIO01:90	EABXIO:293
EACDRO01:100	EACDRO:293
EADMEB01:173	EADMEB:293
EAPTZC03:100	EAPTZC02:293
EBEJON04:100	EBEJON01:296
EBERIO:120	EBERIO01:293
EBIGUR03:93	EBIGUR01:293
EBIGUR04:90	EBIGUR:293
EBODOR:120	EBODOR01:295
EBULES:200	EBULES01:293
ECADIW01:120	ECADIW:296
ECARBM01:168	ECARBM10:293
ECONIT:150	ECONIT01:298
ECUTUR:120	ECUTUR01:296
EDAMCL08:100	EDAMCL03:150	EDAMCL04:173	EDAMCL02:293
EDEDIA01:213	EDEDIA:299
EDENUW01:120	EDENUW:293
EDEPUZ01:100	EDEPUZ:294
EDEQAG01:108	EDEQAG03:120	EDEQAG:294
EDIBEB01:100	EDIBEB:298
EDIDUQ01:223	EDIDUQ:296
EDIGUU03:100	EDIGUU:291
EDOGIN:103	EDOGIN01:293
EDOSOH:150	EDOSOH01:296
EDUREA:163	EDUREA02:298
EFAGIB01:198	EFAGIB:293
EFAGOH01:198	EFAGOH:293
EFANAC:123	EFANAC01:293
EFATUC:93	EFATUC01:120	EFATUC02:298
EFAVUE01:100	EFAVUE:296
EFISOC:173	EFISOC01:293
EFONIY03:100	EFONIY:296
EFOTAU:180	EFOTAU01:293
EFOZAB03:100	EFOZAB:293
EFOZAB04:100	EFOZAB01:293
EFURIH03:200	EFURIH:240	EFURIH05:293
EFURIH04:180	EFURIH02:295
EGAGUP:173	EGAGUP01:293
EGAKII:123	EGAKII01:295
EGEBAT01:173	EGEBAT:293
EGENIP02:100	EGENIP01:150	EGENIP:296
EGOKOC:100	EGOKOC01:298
EGOSEY02:150	EGOSEY:293
EGUFOB01:173	EGUFOB:293
EGURUU01:200	EGURUU:293
EGUTOP:130	EGUTOP01:296
EHMVCT01:100	EHMVCT02:130	EHMVCT:293
EHONUK:173	EHONUK01:293
EHUGET:183	EHUGET01:293
EHUKOH:193	EHUKOH01:293
EJACOI:122	EJACOI01:293
EJAVAM:150	EJAVAM01:293
EJOGUH:110	EJOGUH01:200	EJOGUH02:300
EJOHIW:100	EJOHIW01:200	EJOHIW02:300
EJOJIY:110	EJOJIY03:200	EJOJIY02:300
EJOKAR:110	EJOKAR01:200	EJOKAR02:300
EJOKOF04:100	EJOKOF05:200	EJOKOF03:300
EJOLIA:100	EJOLIA01:200	EJOLIA02:300
EJOROM:110	EJOROM01:200	EJOROM02:300
EJOSED:100	EJOSED01:200	EJOSED02:300
EJOWOP01:100	EJOWOP:293
EJUPUU:173	EJUPUU01:298
EJUXIR01:120	EJUXIR02:293
EKAHOO:120	EKAHOO01:296
EKAXOD:98	EKAXOD01:298
EKECAY:98	EKECAY01:298
EKECOM:93	EKECOM01:123	EKECOM02:153	EKECOM03:183	EKECOM04:213	EKECOM05:243	EKECOM06:273	EKECOM07:293
EKOPOJ01:120	EKOPOJ:293
ELAPOX01:100	ELAPOX:293
ELATUG01:120	ELATUG:293
ELEJUB01:100	ELEJUB:293
ELEKAI01:100	ELEKAI:293
ELEYID01:100	ELEYID:293
ELOJAR:100	ELOJAR02:293
ELOJEV:100	ELOJEV01:293
ELOQEB01:100	ELOQEB:293
ELUGID:110	ELUGID01:296
ELUHEA:110	ELUHEA01:296
ELUREJ:116	ELUREJ01:296
ELUTAH:125	ELUTAH01:293
EMBLDE01:133	EMBLDE:293
EMECIJ01:173	EMECIJ:298
EMEMEO01:150	EMEMEO:296
EMETIA01:120	EMETIA:293
EMIPEW02:153	EMIPEW04:293
EMIQOI01:100	EMIQOI03:120	EMIQOI02:298
EMIQOI04:100	EMIQOI:120	EMIQOI05:298
EMOTAB01:150	EMOTAB:298
EMOTIJ01:150	EMOTIJ:298
ENDABR01:100	ENDABR:293
ENICOU:100	ENICOU01:293
ENIVIG02:90	ENIVIG:295
ENIYIJ01:120	ENIYIJ:293
ENIZIK01:100	ENIZIK:295
ENOFAQ03:100	ENOFAQ01:293
ENOGIY01:223	ENOGIY:293
ENSULF02:153	ENSULF:293
ENUGOK01:123	ENUGOK:293
ENXBCO01:210	ENXBCO:293
EPEHOX:150	EPEHOX01:293
EPXCHO01:130	EPXCHO:293
EQOBAN01:150	EQOBAN:293
EQOROS01:173	EQOROS:293
EQOTOU01:120	EQOTOU:296
EQUSOA:143	EQUSOA01:293
EQUXAP:100	EQUXAP01:300
ERAWUR01:100	ERAWUR:298
EREQOH02:200	EREQOH:293
ERGOST01:173	ERGOST10:293
ERISIH02:150	ERISIH:293
EROQAD:150	EROQAD01:295
ESAHUB01:180	ESAHUB:293
ESEMAQ01:100	ESEMAQ03:173	ESEMAQ:293
ESOPUX01:150	ESOPUX02:293
ESOURE11:100	ESOURE12:153	ESOURE10:293
ESOVAL02:100	ESOVAL01:295
ESTDOL12:150	ESTDOL10:293
ESTRDP01:150	ESTRDP:293
ESTRON13:173	ESTRON10:293
ESUCYS02:110	ESUCYS:293
ESUDAX01:113	ESUDAX02:130	ESUDAX:293
ESUJOR:208	ESUJOR01:283
ETACLA01:100	ETACLA:293
ETACLB01:100	ETACLB:293
ETAMCL03:120	ETAMCL05:173	ETAMCL01:293
ETAMCM01:120	ETAMCM:293
ETASIB01:150	ETASIB:289
ETBECL01:130	ETBECL:293
ETCYBA01:173	ETCYBA:293
ETCYPY01:105	ETCYPY:293
ETDAMS04:100	ETDAMS01:293
ETHDPH04:100	ETHDPH01:293
ETHUSS02:105	ETHUSS01:293
ETHYLI01:113	ETHYLI:293
ETIMQO01:110	ETIMQO13:173	ETIMQO11:240	ETIMQO10:293
ETSTIL01:150	ETSTIL10:293
ETTHUR03:150	ETTHUR02:293
ETYNBZ01:125	ETYNBZ:293
EUPATO02:100	EUPATO:293
EVAFAJ01:100	EVAFAJ:296
EVATUR:100	EVATUR01:298
EVECUE:173	EVECUE01:298
EVEPAX:100	EVEPAX01:296
EVERED:100	EVERED02:296
EVEREE04:190	EVEREE05:290
EVEROO04:190	EVEROO05:290
EVESAB04:190	EVESAB05:290
EVESIJ04:190	EVESIJ05:298
EVEXAE:100	EVEXAE01:180	EVEXAE02:295
EVIBOB01:223	EVIBOB:298
EVIHIC:100	EVIHIC01:296
EVIHOG01:100	EVIHOG:298
EVIHUM03:100	EVIHUM:150	EVIHUM01:293
EVINOM03:110	EVINOM02:296
EVOPAG01:193	EVOPAG:293
EVORAK:200	EVORAK01:296
EVOXIW01:173	EVOXIW:293
EVUDAB01:100	EVUDAB:293
EVUFIL:100	EVUFIL02:293
EWESUU01:150	EWESUU:293
EWOCAV:150	EWOCAV01:293
EWOFUT13:150	EWOFUT14:180	EWOFUT15:209	EWOFUT16:240	EWOFUT17:269	EWOFUT12:296
EWOGED:123	EWOGED01:297
EWOVIV01:199	EWOVIV:293
EWOVOB02:100	EWOVOB05:293
EWUHAF:123	EWUHAF01:293
EXAMUM01:100	EXAMUM:296
EXICOD01:133	EXICOD:293
EXINEF02:173	EXINEF:294
EXIPEH01:120	EXIPEH:293
EXIPUY01:173	EXIPUY:298
EXIWIS:113	EXIWIS01:296
EXUBIJ02:100	EXUBIJ01:296
EXUGUZ01:180	EXUGUZ:293
EXUPOE:100	EXUPOE02:296
EXUQAP01:100	EXUQAP:294
EYAQIF01:100	EYAQIF03:293
EYIBEU:120	EYIBEU01:200	EYIBEU02:240	EYIBEU03:298
EYUHOX:100	EYUHOX01:298
EYUNER02:170	EYUNER:295
EZAREC01:100	EZAREC:298
EZILII01:150	EZILII:293
EZILOO02:90	EZILOO01:150	EZILOO:293
EZISEM01:120	EZISEM:296
EZIZAP:123	EZIZAP01:293
EZOWUN01:150	EZOWUN:300
EZUWAX01:120	EZUWAX:293
EZUWEB01:183	EZUWEB:293
EZUYIJ:123	EZUYIJ01:300
FABDER02:123	FABDER:293
FABPAB01:123	FABPAB:293
FABPON12:173	FABPON11:293
FABYOW11:120	FABYOW10:293
FACETC01:123	FACETC10:293
FACRIK05:213	FACRIK06:293
FACSEJ:100	FACSEJ01:300
FACVOW:100	FACVOW01:293
FACWIP01:150	FACWIP:293
FADDOD03:100	FADDOD:293
FADGIC03:100	FADGIC:293
FADXEN02:173	FADXEN01:293
FADYIV01:98	FADYIV:293
FADZAN:150	FADZAN01:294
FADZUH:150	FADZUH01:294
FAFBAR:150	FAFBAR01:294
FAFBOF:150	FAFBOF01:294
FAFQUA:100	FAFQUA01:293
FAGFUO01:100	FAGFUO:293
FAGSUB03:173	FAGSUB01:293
FAHBEV01:238	FAHBEV:293
FAHDOI01:150	FAHDOI:295
FAJWIW01:150	FAJWIW:293
FAKLUY02:123	FAKLUY01:150	FAKLUY:293
FALCOL:173	FALCOL01:293
FALHEI:100	FALHEI01:298
FALZAT01:173	FALZAT:293
FALZEX01:193	FALZEX02:293
FAMDIG01:90	FAMDIG:293
FAMZIC01:150	FAMZIC:293
FANJOT01:130	FANJOT:293
FANTUL01:100	FANTUL:293
FAPFEH01:100	FAPFEH:293
FAPZOL01:100	FAPZOL:293
FAQSOF01:100	FAQSOF:293
FAQTIA:200	FAQTIA01:293
FARBAE02:100	FARBAE:173	FARBAE01:293
FARCEG10:140	FARCEG:293
FARRUM02:100	FARRUM01:200	FARRUM:296
FATTID04:170	FATTID:293
FAWKIX01:123	FAWKIX:293
FAWSAZ01:93	FAWSAZ:293
FAXBUB06:100	FAXBUB01:299
FAXBUB07:103	FAXBUB02:291
FAXVUV01:90	FAXVUV:293
FAYBUC01:100	FAYBUC:293
FAYXIM01:110	FAYXIM:293
FAZBAJ01:150	FAZBAJ:293
FAZGES02:123	FAZGES01:293
FAZJIZ11:100	FAZJIZ:293
FAZJUL11:90	FAZJUL:293
FAZTAD:100	FAZTAD01:293
FBENZA02:100	FBENZA01:293
FBPAZD02:100	FBPAZD03:150	FBPAZD05:225	FBPAZD:293
FBPAZD07:100	FBPAZD08:200	FBPAZD01:293
FEBFUP01:110	FEBFUP:296
FEBHUP02:123	FEBHUP:293
FEBJOM:180	FEBJOM01:296
FEBZET01:150	FEBZET:296
FECCOF01:130	FECCOF:293
FECFOL01:100	FECFOL:296
FECGAY01:100	FECGAY:300
FECHAY:100	FECHAY01:293
FECPAE01:100	FECPAE:293
FECPEI01:100	FECPEI:293
FEDDUO:120	FEDDUO01:298
FEDROW02:110	FEDROW:292
FEDSAJ:122	FEDSAJ02:147	FEDSAJ01:293
FEFBEX02:120	FEFBEX01:293
FEFLUY:100	FEFLUY01:293
FEFNOT11:100	FEFNOT03:120	FEFNOT:293
FEFSAK02:223	FEFSAK:293
FEGFAZ01:93	FEGFAZ:296
FEGHAA14:130	FEGHAA13:210	FEGHAA:293
FEGMIO01:123	FEGMIO:295
FEGROY01:120	FEGROY:293
FEGYAR01:100	FEGYAR:293
FEHCOK01:123	FEHCOK:293
FEHDOL01:90	FEHDOL:293
FEKQOD:100	FEKQOD01:300
FELCEH:100	FELCEH01:293
FELGUY02:100	FELGUY01:293
FELXEZ01:203	FELXEZ:293
FEMMAO01:173	FEMMAO:225	FEMMAO03:293
FEPDEJ01:120	FEPDEJ:293
FEPGEM:123	FEPGEM01:295
FEPHOZ:100	FEPHOZ01:296
FEPPAR01:110	FEPPAR:293
FEPZUV01:100	FEPZUV:293
FESMIZ:173	FESMIZ10:293
FESNEW03:100	FESNEW04:123	FESNEW05:153	FESNEW06:183	FESNEW07:213	FESNEW08:243	FESNEW09:273	FESNEW:293
FESNEW21:100	FESNEW20:128	FESNEW19:173	FESNEW18:198	FESNEW16:226	FESNEW14:261	FESNEW13:273	FESNEW02:293
FETNID01:130	FETNID:293
FETRAA:205	FETRAA01:260	FETRAA02:293
FETZEJ01:100	FETZEJ:293
FEVBAK01:110	FEVBAK:293
FEVBIS01:173	FEVBIS:296
FEVMUO04:173	FEVMUO:293
FEVMUO05:173	FEVMUO02:293
FEWCEQ:123	FEWCEQ01:293
FEWDER:123	FEWDER01:293
FEWMID01:200	FEWMID:293
FEWWEJ03:100	FEWWEJ:293
FEXBUF01:153	FEXBUF:293
FEXRIK01:110	FEXRIK02:298
FEYDAO01:100	FEYDAO:293
FEYJEY01:100	FEYJEY:293
FEYMED02:100	FEYMED:293
FGUOLD01:100	FGUOLD:293
FIBKUW01:150	FIBKUW:293
FIBMAE01:223	FIBMAE02:293
FICDOK01:100	FICDOK:293
FICGEE02:150	FICGEE:173	FICGEE01:295
FICGII:173	FICGII01:293
FICTER01:173	FICTER:293
FICXIA01:193	FICXIA:296
FICYAR01:110	FICYAR:293
FIDJEI:120	FIDJEI01:295
FIDSAN:150	FIDSAN01:293
FIFGOQ02:150	FIFGOQ:293
FIFGOQ05:125	FIFGOQ03:150	FIFGOQ01:293
FIFGUY:123	FIFGUY01:296
FIFMAI05:90	FIFMAI04:145	FIFMAI01:293
FIFQIU01:100	FIFQIU:293
FIFRIV01:100	FIFRIV:293
FIGKAK02:150	FIGKAK01:273	FIGKAK03:293
FIGKOY02:150	FIGKOY03:293
FIGVAV:123	FIGVAV01:296
FIJJUD01:173	FIJJUD:293
FILMOC:153	FILMOC01:293
FIMNAQ01:120	FIMNAQ03:150	FIMNAQ:293
FINHIU03:110	FINHIU:193	FINHIU01:273	FINHIU02:293
FINMEU01:153	FINMEU:293
FINNEW01:120	FINNEW:293
FINROM:150	FINROM01:293
FINSAZ:150	FINSAZ01:293
FINSIH:150	FINSIH01:293
FINTAZ:133	FINTAZ04:293
FINTIH:133	FINTIH01:293
FIPCUD:173	FIPCUD01:293
FIPDOX04:100	FIPDOX:123	FIPDOX02:173	FIPDOX01:293
FIPFIT01:110	FIPFIT:293
FIPZIN01:100	FIPZIN:293
FIQWEI01:100	FIQWEI02:296
FISVIM01:120	FISVIM:160	FISVIM02:198	FISVIM03:220	FISVIM04:243	FISVIM05:268	FISVIM06:293
FISWIN01:208	FISWIN:293
FITPIH03:100	FITPIH02:293
FITPON01:100	FITPON:293
FITZAJ01:173	FITZAJ:293
FITZEO:103	FITZEO01:298
FIVMIG11:173	FIVMIG10:293
FIVPIJ:153	FIVPIJ01:293
FIWFOH:120	FIWFOH01:296
FIWNUU01:140	FIWNUU:293
FIWZUG03:120	FIWZUG:293
FIXGAU06:100	FIXGAU01:150	FIXGAU03:165	FIXGAU02:293
FIXROV01:100	FIXROV:296
FIXTEL01:120	FIXTEL:293
FIYDUN:123	FIYDUN01:298
FIYLOO01:173	FIYLOO:293
FIYVAK01:98	FIYVAK10:293
FIYVUE01:100	FIYVUE02:293
FIZJED01:150	FIZJED:293
FIZNOS01:100	FIZNOS:293
FIZPEL03:100	FIZPEL01:293
FLUANT05:100	FLUANT02:293
FLUBIP03:100	FLUBIP:293
FLUREN02:159	FLUREN01:293
FMALON21:123	FMALON20:293
FMANUL01:173	FMANUL10:293
FMSTLB01:100	FMSTLB:293
FOBKEM02:90	FOBKEM:293
FOBSIY:153	FOBSIY01:293
FOCGOT:127	FOCGOT01:250	FOCGOT02:268	FOCGOT03:293
FOCXUR:123	FOCXUR01:296
FODBAD01:100	FODBAD02:120	FODBAD:296
FODQAS:150	FODQAS01:296
FODQIA:150	FODQIA01:296
FOGTUR01:100	FOGTUR:295
FOGVIG04:100	FOGVIG01:293
FOGVIG05:100	FOGVIG03:123	FOGVIG06:293
FOGWII03:93	FOGWII02:293
FOHLAP01:193	FOHLAP:293
FOHMEV01:100	FOHMEV:123	FOHMEV02:298
FOHYAC01:173	FOHYAC:293
FOJQUQ02:100	FOJQUQ01:150	FOJQUQ:293
FOJXOU01:221	FOJXOU:298
FOKZUB:213	FOKZUB01:293
FOLBUE01:100	FOLBUE04:193	FOLBUE:213	FOLBUE05:291
FOMHAZ02:108	FOMHAZ04:293
FOMJEX:120	FOMJEX01:296
FOMNEB01:120	FOMNEB02:291
FOMRIJ01:120	FOMRIJ:296
FOMVIO02:100	FOMVIO01:293
FOMZUD01:150	FOMZUD:293
FONKEZ01:170	FONKEZ:293
FOPBAO:180	FOPBAO01:297
FORBAQ:110	FORBAQ01:296
FORGAU01:173	FORGAU:293
FORGOI01:100	FORGOI:293
FORHYZ01:110	FORHYZ:293
FORLAB:190	FORLAB01:298
FORMAM02:90	FORMAM01:108	FORMAM:293
FORNEG:243	FORNEG01:293
FORYIX01:100	FORYIX:293
FOSGID05:100	FOSGID04:173	FOSGID:293
FOSPOS01:116	FOSPOS:293
FOVBOJ02:125	FOVBOJ:293
FOVQIR01:160	FOVQIR:294
FOVVIV01:157	FOVVIV:293
FOVVOB01:120	FOVVOB:213	FOVVOB02:293
FOVVUH01:120	FOVVUH:293
FOVXOE01:173	FOVXOE:291
FOVYAQ02:120	FOVYAQ03:275	FOVYAQ:293
FOXLUA02:180	FOXLUA:293
FOXNEL10:140	FOXNEL01:293
FOXNUB07:100	FOXNUB02:150	FOXNUB06:200	FOXNUB03:250	FOXNUB01:293
FOXSAM01:90	FOXSAM04:173	FOXSAM03:296
FOXWAR01:100	FOXWAR:292
FOYGIL:150	FOYGIL01:173	FOYGIL02:293
FOYLOU02:130	FOYLOU01:150	FOYLOU:293
FOYTAO01:173	FOYTAO:293
FOZDED01:143	FOZDED:293
FOZDIH01:110	FOZDIH:293
FOZVOF:203	FOZVOF01:293
FPAMCA18:90	FPAMCA11:293
FPAMCA19:90	FPAMCA:293
FRANAC03:100	FRANAC02:293
FRUCTO12:90	FRUCTO11:293
FUCTEC01:100	FUCTEC:293
FUCTIG02:90	FUCTIG03:291
FUCVUU01:100	FUCVUU:293
FUDHIV01:100	FUDHIV:293
FUDVUV02:122	FUDVUV:293
FUDXOT:150	FUDXOT01:296
FUFJAT01:90	FUFJAT:293
FUFNOJ02:100	FUFNOJ01:298
FUFTIJ:120	FUFTIJ02:293
FUFXOT01:173	FUFXOT:293
FUGCIV01:100	FUGCIV:293
FUGQON01:100	FUGQON:293
FUGTOQ01:120	FUGTOQ:293
FUGTOR:100	FUGTOR01:298
FUGWEJ:138	FUGWEJ01:293
FUGYUC01:173	FUGYUC:298
FUHBOA01:100	FUHBOA:298
FUHHUM01:173	FUHHUM:293
FUHTAE:130	FUHTAE01:290
FUHVOU02:180	FUHVOU:293
FUJWAI01:130	FUJWAI:293
FUJXEO01:173	FUJXEO:293
FULGEY01:120	FULGEY:293
FULPEH:123	FULPEH02:298
FUMQIN01:150	FUMQIN:293
FUNCIA01:100	FUNCIA:293
FUNWUG01:90	FUNWUG:293
FUPDOJ01:90	FUPDOJ:293
FUPPOV01:100	FUPPOV:293
FUQFUS01:120	FUQFUS:293
FUQJEG:172	FUQJEG01:296
FURACL03:150	FURACL02:293
FURHUV09:90	FURHUV12:120	FURHUV02:173	FURHUV01:293
FURHUV11:120	FURHUV:293
FURHUV14:90	FURHUV13:293
FURKEK01:173	FURKEK:296
FURSEM13:100	FURSEM18:120	FURSEM03:173	FURSEM01:293
FURSEM14:100	FURSEM15:293
FUSVAQ01:105	FUSVAQ:293
FUSWOF04:150	FUSWOF02:292
FUTHAE:100	FUTHAE01:293
FUVDOP01:105	FUVDOP:293
FUWMUF01:93	FUWMUF:293
FUXBIJ01:145	FUXBIJ:293
FUXNAN01:150	FUXNAN:293
FUXYOM01:200	FUXYOM:293
FUYDEK02:103	FUYDEK:233	FUYDEK01:296
FUYGOX:103	FUYGOX01:253	FUYGOX02:297
FUYYIH02:113	FUYYIH:293
FUYYON05:98	FUYYON01:123	FUYYON04:293
FUYYUT01:133	FUYYUT:293
FUZCOS01:213	FUZCOS:293
FUZPAR01:180	FUZPAR:293
GACHEY:193	GACHEY01:293
GADGUN07:110	GADGUN03:125	GADGUN04:150	GADGUN05:200	GADGUN:293
GADZER02:173	GADZER01:295
GAGFEZ11:120	GAGFEZ12:150	GAGFEZ:293
GAGQEL:223	GAGQEL01:296
GAHHIG01:165	GAHHIG:293
GAJRIT:153	GAJRIT01:293
GAKNAH02:133	GAKNAH01:240	GAKNAH:293
GAKSEQ01:173	GAKSEQ:293
GAKWOE02:120	GAKWOE:293
GALCAX01:173	GALCAX02:298
GALDEC02:193	GALDEC:293
GALGOP01:95	GALGOP:293
GALRIU01:193	GALRIU:293
GAMBAC11:150	GAMBAC01:293
GAMBUT02:122	GAMBUT01:138	GAMBUT10:293
GANIDC02:100	GANIDC:293
GANLEM03:90	GANLEM:113	GANLEM02:200	GANLEM01:300
GANTAT:100	GANTAT01:298
GAPHOW01:113	GAPHOW:295
GAPTOG:233	GAPTOG01:293
GAQDOS02:150	GAQDOS01:273	GAQDOS:293
GAQHEN01:200	GAQHEN:296
GARCEK:100	GARCEK01:291
GARHIS:113	GARHIS01:293
GASDOT01:153	GASDOT:293
GASHIU:120	GASHIU01:293
GASNEU:100	GASNEU02:173	GASNEU01:293
GASNIY01:120	GASNIY:298
GASSIF:100	GASSIF01:298
GASVOL01:110	GASVOL:293
GASVUR01:102	GASVUR:293
GATHOY:165	GATHOY01:293
GATSUP:97	GATSUP01:293
GATXAB:93	GATXAB02:293
GAUTAM01:100	GAUTAM02:160	GAUTAM03:175	GAUTAM04:190	GAUTAM06:210	GAUTAM07:225	GAUTAM08:250	GAUTAM:293
GAVCEM03:100	GAVCEM01:173	GAVCEM:294
GAVRIE01:100	GAVRIE:293
GAVXUX01:200	GAVXUX:292
GAWKEV01:147	GAWKEV:293
GAWKOF01:150	GAWKOF:294
GAWTUT01:123	GAWTUT:293
GAXJEW:120	GAXJEW02:293
GAXSIJ:150	GAXSIJ01:293
GAXTII01:193	GAXTII:293
GAXXUY:120	GAXXUY03:293
GAYFAN01:90	GAYFAN:293
GAYMOL03:106	GAYMOL01:157	GAYMOL:293
GAYYOU01:100	GAYYOU:293
GAZBOY01:163	GAZBOY:293
GAZNIE03:90	GAZNIE04:130	GAZNIE01:173	GAZNIE:293
GEBVAK01:120	GEBVAK:293
GECYUK01:200	GECYUK:293
GEDDAU01:173	GEDDAU:293
GEFNEM01:150	GEFNEM:293
GEFREO:123	GEFREO09:150	GEFREO08:180	GEFREO07:200	GEFREO06:220	GEFREO05:240	GEFREO04:260	GEFREO03:273	GEFREO02:293
GEFYIB01:100	GEFYIB:298
GEFZID02:170	GEFZID:298
GEGJAD02:200	GEGJAD:293
GEGRIT:147	GEGRIT01:293
GEGSAN:120	GEGSAN01:295
GEGSEQ03:113	GEGSEQ01:153	GEGSEQ04:293
GEGSIV:120	GEGSIV01:295
GEHFUU02:143	GEHFUU01:293
GEHGAB03:100	GEHGAB01:153	GEHGAB:233	GEHGAB02:293
GEHHUX01:173	GEHHUX:295
GEHPAK01:200	GEHPAK:293
GEJDAB01:100	GEJDAB:298
GEJMEO01:173	GEJMEO:295
GEJVIB:213	GEJVIB01:293
GEJVUN:93	GEJVUN02:293
GEJYAV01:150	GEJYAV:293
GEJYEA:140	GEJYEA01:293
GEKFAF:173	GEKFAF01:295
GEKTUL01:100	GEKTUL:293
GEKXEZ01:173	GEKXEZ:293
GEMGAG01:150	GEMGAG:293
GEMJIU01:100	GEMJIU:298
GEMRAT01:123	GEMRAT:295
GEMXEB01:150	GEMXEB:293
GENLET02:150	GENLET01:293
GENQOG01:100	GENQOG02:170	GENQOG03:300
GEPNAT:140	GEPNAT03:190	GEPNAT02:240	GEPNAT01:290
GEQXUV01:160	GEQXUV:293
GERFAK:123	GERFAK01:293
GERWUX01:173	GERWUX:300
GERZAG:93	GERZAG01:293
GESRAY01:173	GESRAY:295
GESWAF03:100	GESWAF02:150	GESWAF:170	GESWAF14:190	GESWAF12:210	GESWAF10:230	GESWAF08:250	GESWAF06:270	GESWAF04:290
GESWIL:193	GESWIL02:296
GESXOT:90	GESXOT01:293
GEVCAN01:120	GEVCAN:295
GEXKID01:100	GEXKID:293
GEXMAA:100	GEXMAA01:293
GEXXAI01:103	GEXXAI02:293
GEYDAS01:120	GEYDAS:293
GEYGOG01:93	GEYGOG:123	GEYGOG05:153	GEYGOG04:291
GEYLOL01:100	GEYLOL:293
GEYNAZ02:100	GEYNAZ:293
GEYPOR01:100	GEYPOR:296
GEYZUF:123	GEYZUF01:293
GEZRAE01:90	GEZRAE:293
GIBQEN01:100	GIBQEN:150	GIBQEN02:298
GIBTOA:117	GIBTOA01:293
GICNAI:200	GICNAI01:293
GICVAP01:90	GICVAP:293
GICZEX:173	GICZEX01:298
GIGTAU:120	GIGTAU01:200	GIGTAU02:295
GIHCOP:153	GIHCOP01:293
GIHCOQ:90	GIHCOQ01:293
GIHTIA01:100	GIHTIA:293
GIJCAD01:180	GIJCAD:293
GILKIW01:150	GILKIW:298
GIMQID:153	GIMQID01:296
GINCAI01:100	GINCAI:296
GINCEL01:173	GINCEL:293
GIPDAN01:123	GIPDAN:293
GIPQAX01:150	GIPQAX:293
GIPQEB01:150	GIPQEB:293
GIPVUW:122	GIPVUW03:293
GIQJOF:150	GIQJOF01:295
GIQVAF:100	GIQVAF01:293
GIQVEJ:193	GIQVEJ01:298
GISBIU01:200	GISBIU:293
GISDES:173	GISDES01:295
GISDIW01:173	GISDIW:298
GISPEE:100	GISPEE01:293
GISPOO01:120	GISPOO:299
GITPEF01:233	GITPEF:293
GITSOT:100	GITSOT01:296
GIVYOZ02:143	GIVYOZ:293
GIVZEQ01:173	GIVZEQ:293
GIWLII01:100	GIWLII:293
GIWRAG02:100	GIWRAG01:273	GIWRAG:293
GIYDEZ03:150	GIYDEZ01:293
GIYHUR01:150	GIYHUR:293
GIYYAO:150	GIYYAO01:293
GIZMAE01:120	GIZMAE:293
GIZMEI01:100	GIZMEI:293
GIZNAE01:130	GIZNAE:293
GIZNUY02:150	GIZNUY03:193	GIZNUY:293
GIZYOE01:173	GIZYOE:295
GLCROL01:143	GLCROL:293
GLUCIT04:95	GLUCIT:293
GLUCMH12:90	GLUCMH11:293
GLUCSA26:90	GLUCSA03:140	GLUCSA10:293
GLUCSE02:95	GLUCSE:293
GLURAC12:120	GLURAC11:140	GLURAC10:180	GLURAC09:220	GLURAC08:260	GLURAC04:293
GLUTAM02:130	GLUTAM01:293
GLUTAS09:100	GLUTAS02:120	GLUTAS06:293
[truncated: 4,201 more rows]
[truncated: 5 more columns]

## Sheet: best_210
ABEKUN03:189	ABEKUN04:209	ABEKUN05:229	ABEKUN06:249	ABEKUN07:269	ABEKUN08:289
ABELAU01:190	ABELAU02:210	ABELAU03:230	ABELAU04:250	ABELAU05:270	ABELAU06:291
ACSALA02:100	ACSALA03:140	ACSALA04:180	ACSALA06:220	ACSALA07:300
ADMANN04:150	ADMANN03:200	ADMANN02:250	ADMANN01:295
AHEJAZ:225	AHEJAZ01:240	AHEJAZ02:255	AHEJAZ03:270	AHEJAZ04:285	AHEJAZ05:300
AHEJAZ08:210	AHEJAZ09:225	AHEJAZ10:240	AHEJAZ11:255	AHEJAZ12:270	AHEJAZ13:285	AHEJAZ14:300
AHEJEC01:173	AHEJEC:223	AHEJEC02:270	AHEJEC03:293
ANTCEN09:94	ANTCEN10:140	ANTCEN11:181	ANTCEN12:220	ANTCEN13:259	ANTCEN14:293
ANTQUO05:103	ANTQUO04:161	ANTQUO03:201	ANTQUO02:260	ANTQUO01:293
AWAXOM02:118	AWAXOM03:163	AWAXOM04:210	AWAXOM05:253	AWAXOM06:298
AWAXOM07:118	AWAXOM08:163	AWAXOM09:208	AWAXOM10:253	AWAXOM11:298
AWAYAZ08:148	AWAYAZ09:178	AWAYAZ10:208	AWAYAZ11:238	AWAYAZ12:268	AWAYAZ13:298
AWIHOE05:225	AWIHOE04:250	AWIHOE03:275	AWIHOE02:300
AZELAC16:120	AZELAC15:140	AZELAC14:180	AZELAC13:220	AZELAC12:260	AZELAC11:298
AZOBEN12:90	AZOBEN11:150	AZOBEN10:200	AZOBEN09:250	AZOBEN08:300
BBZCPO02:132	BBZCPO08:175	BBZCPO07:190	BBZCPO09:204	BBZCPO10:219	BBZCPO11:250	BBZCPO12:273
BCBANN11:90	BCBANN10:123	BCBANN09:183	BCBANN08:243	BCBANN07:293
BEQGIN04:100	BEQGIN01:173	BEQGIN05:273	BEQGIN03:298
BERTOH05:180	BERTOH06:200	BERTOH07:220	BERTOH08:240	BERTOH11:260	BERTOH09:280	BERTOH10:300
BESKAL04:100	BESKAL05:150	BESKAL06:200	BESKAL07:250	BESKAL08:300
BIJWAS03:90	BIJWAS04:120	BIJWAS05:150	BIJWAS06:180	BIJWAS07:210	BIJWAS08:240	BIJWAS09:260	BIJWAS10:273
BOCKEK05:155	BOCKEK04:200	BOCKEK03:225	BOCKEK02:250	BOCKEK01:270	BOCKEK:300
BOLDIP15:100	BOLDIP16:125	BOLDIP11:150	BOLDIP17:175	BOLDIP14:210	BOLDIP12:250	BOLDIP18:270	BOLDIP13:300
BOQCUF05:225	BOQCUF04:240	BOQCUF03:255	BOQCUF02:270	BOQCUF01:295
BOQHOE01:150	BOQHOE03:200	BOQHOE04:230	BOQHOE02:250	BOQHOE06:275
BOWKOO08:100	BOWKOO07:150	BOWKOO06:175	BOWKOO05:200	BOWKOO04:225	BOWKOO03:250	BOWKOO02:275	BOWKOO01:295
BULLAX01:189	BULLAX02:210	BULLAX03:230	BULLAX04:250	BULLAX05:270	BULLAX06:290
CABCUD34:100	CABCUD33:125	CABCUD32:150	CABCUD31:175	CABCUD30:200	CABCUD29:225	CABCUD28:250	CABCUD27:275	CABCUD35:295
CAXNUL06:90	CAXNUL01:120	CAXNUL02:160	CAXNUL03:200	CAXNUL04:240	CAXNUL05:295
CEVPOK13:120	CEVPOK12:156	CEVPOK11:192	CEVPOK10:228	CEVPOK09:264	CEVPOK08:298
CIKKAK03:100	CIKKAK02:150	CIKKAK01:200	CIKKAK:295
CIKLOZ04:100	CIKLOZ03:150	CIKLOZ02:200	CIKLOZ01:275	CIKLOZ:295
CILHIO40:100	CILHIO41:150	CILHIO42:200	CILHIO43:250	CILHIO44:298
CLBZNT07:163	CLBZNT08:178	CLBZNT09:193	CLBZNT10:208	CLBZNT11:223	CLBZNT12:238	CLBZNT13:253	CLBZNT14:268	CLBZNT15:283
COGGIQ01:100	COGGIQ05:150	COGGIQ02:200	COGGIQ04:250	COGGIQ03:300
COXZAS24:120	COXZAS25:200	COXZAS26:240	COXZAS27:280	COXZAS28:296
CRBAMP05:150	CRBAMP06:250	CRBAMP07:280	CRBAMP09:295
CUKTAG03:100	CUKTAG04:150	CUKTAG05:200	CUKTAG06:250	CUKTAG:300
CUQCAU08:150	CUQCAU07:200	CUQCAU06:250	CUQCAU05:280	CUQCAU04:300
CYBHMB01:154	CYBHMB02:190	CYBHMB03:226	CYBHMB04:262	CYBHMB05:298
DAPRAQ:130	DAPRAQ01:150	DAPRAQ02:180	DAPRAQ03:210	DAPRAQ05:230	DAPRAQ07:250	DAPRAQ09:270	DAPRAQ10:290
DBEZLM13:100	DBEZLM08:123	DBEZLM14:160	DBEZLM15:200	DBEZLM17:240	DBEZLM18:280	DBEZLM19:293
DEBDIX12:118	DEBDIX04:175	DEBDIX05:234	DEBDIX06:293
DMSULO05:100	DMSULO06:170	DMSULO08:230	DMSULO07:293
DNBENZ11:100	DNBENZ12:130	DNBENZ13:160	DNBENZ14:200	DNBENZ15:300
DOLBIR38:100	DOLBIR33:130	DOLBIR32:190	DOLBIR31:298
EDOTEX08:100	EDOTEX07:125	EDOTEX06:150	EDOTEX05:175	EDOTEX04:200	EDOTEX03:225	EDOTEX02:250	EDOTEX01:275
EKECOM:93	EKECOM01:123	EKECOM02:153	EKECOM03:183	EKECOM04:213	EKECOM05:243	EKECOM06:273	EKECOM07:293
EMOVIL01:123	EMOVIL:173	EMOVIL02:223	EMOVIL04:273
EYIBEU:120	EYIBEU01:200	EYIBEU02:240	EYIBEU03:298
FBPAZD02:100	FBPAZD03:150	FBPAZD05:225	FBPAZD04:296
FESNEW03:100	FESNEW04:123	FESNEW05:153	FESNEW06:183	FESNEW07:213	FESNEW08:243	FESNEW09:273	FESNEW10:298
FISVIM01:120	FISVIM:160	FISVIM02:198	FISVIM03:220	FISVIM04:243	FISVIM05:268	FISVIM06:293
FOXNUB07:100	FOXNUB02:150	FOXNUB06:200	FOXNUB03:250	FOXNUB08:295
GEFREO08:180	GEFREO07:200	GEFREO06:220	GEFREO05:240	GEFREO04:260	GEFREO03:273
GESWAF03:100	GESWAF02:150	GESWAF:170	GESWAF14:190	GESWAF12:210	GESWAF10:230	GESWAF08:250	GESWAF06:270	GESWAF04:290
GIKREA:191	GIKREA01:211	GIKREA02:231	GIKREA03:256	GIKREA04:276
GLYALB07:100	GLYALB08:150	GLYALB09:220	GLYALB10:295
GLYGLY19:100	GLYGLY20:150	GLYGLY21:220	GLYGLY22:295
HACTPH26:100	HACTPH24:123	HACTPH27:150	HACTPH23:200	HACTPH22:296
HACTPH30:100	HACTPH21:123	HACTPH25:150	HACTPH20:200	HACTPH19:300
HEXWIQ02:118	HEXWIQ03:154	HEXWIQ04:190	HEXWIQ05:226	HEXWIQ06:262	HEXWIQ07:298
HORREM:110	HORREM01:150	HORREM02:200	HORREM03:250	HORREM04:290
HOWZIF:190	HOWZIF01:210	HOWZIF02:230	HOWZIF03:250	HOWZIF04:270	HOWZIF05:290
HOXBOO:190	HOXBOO01:210	HOXBOO02:230	HOXBOO03:250	HOXBOO04:270	HOXBOO05:290
IBPRAC16:100	IBPRAC17:150	IBPRAC18:200	IBPRAC19:250	IBPRAC06:296
IJUCIB:100	IJUCIB05:150	IJUCIB01:170	IJUCIB02:200	IJUCIB03:250	IJUCIB04:297
IJUDAT01:110	IJUDAT02:150	IJUDAT03:200	IJUDAT04:250	IJUDAT05:295
IMEGIR18:100	IMEGIR17:125	IMEGIR16:150	IMEGIR15:175	IMEGIR14:200	IMEGIR13:225	IMEGIR12:250	IMEGIR11:275
IMIWEG04:120	IMIWEG03:190	IMIWEG02:240	IMIWEG01:295
IPATOJ:173	IPATOJ01:211	IPATOJ02:233	IPATOJ03:262	IPATOJ04:291
IQOMIM09:100	IQOMIM08:125	IQOMIM07:150	IQOMIM06:175	IQOMIM05:200	IQOMIM04:225	IQOMIM03:250	IQOMIM02:275	IQOMIM01:293
IXOYUQ04:180	IXOYUQ05:210	IXOYUQ06:230	IXOYUQ07:250	IXOYUQ08:275	IXOYUQ09:293
IXUXAB04:160	IXUXAB03:185	IXUXAB02:200	IXUXAB01:240	IXUXAB:300
JARPIB02:100	JARPIB03:150	JARPIB04:200	JARPIB05:295
JITWUE01:100	JITWUE02:125	JITWUE03:175	JITWUE04:295
JODRIE05:100	JODRIE04:150	JODRIE03:250	JODRIE02:300
JOFNOK01:190	JOFNOK02:210	JOFNOK03:230	JOFNOK04:250	JOFNOK05:270	JOFNOK06:290
JOFNUQ01:190	JOFNUQ02:210	JOFNUQ03:230	JOFNUQ04:250	JOFNUQ05:270	JOFNUQ06:290
KANWOL15:90	KANWOL14:150	KANWOL13:200	KANWOL12:250	KANWOL11:300
KEFLEM02:90	KEFLEM03:130	KEFLEM04:170	KEFLEM05:210	KEFLEM06:250	KEFLEM07:290
KIDXEC02:100	KIDXEC01:200	KIDXEC05:240	KIDXEC04:280	KIDXEC:300
KUCPED11:100	KUCPED10:120	KUCPED09:140	KUCPED08:160	KUCPED07:180	KUCPED06:200	KUCPED05:220	KUCPED04:240	KUCPED03:260	KUCPED02:280	KUCPED01:298
KUNTUK07:100	KUNTUK06:125	KUNTUK05:150	KUNTUK04:175	KUNTUK03:200	KUNTUK02:225	KUNTUK01:250	KUNTUK:275
LCYSTN28:105	LCYSTN29:125	LCYSTN30:150	LCYSTN31:175	LCYSTN32:200	LCYSTN33:225	LCYSTN34:250	LCYSTN35:275	LCYSTN36:295
LIXRIT01:90	LIXRIT02:160	LIXRIT03:220	LIXRIT:293
LOCJET09:100	LOCJET08:125	LOCJET07:150	LOCJET06:175	LOCJET05:200	LOCJET04:225	LOCJET03:250	LOCJET02:275	LOCJET01:295
LOMLUX05:100	LOMLUX04:150	LOMLUX03:188	LOMLUX01:227	LOMLUX:273	LOMLUX02:296
LOZYII06:120	LOZYII04:140	LOZYII05:180	LOZYII07:220	LOZYII08:260	LOZYII09:297
LOZYII10:100	LOZYII13:120	LOZYII14:140	LOZYII11:180	LOZYII15:220	LOZYII12:260	LOZYII16:292
LPYGLU03:150	LPYGLU04:198	LPYGLU05:250	LPYGLU06:300
LUTRID01:100	LUTRID03:180	LUTRID04:220	LUTRID05:260	LUTRID02:293
LUTYEF01:100	LUTYEF03:175	LUTYEF05:200	LUTYEF06:250	LUTYEF07:270	LUTYEF08:293
LUZRIH:150	LUZRIH01:180	LUZRIH02:210	LUZRIH03:235	LUZRIH04:270	LUZRIH05:297
MALNAC16:120	MALNAC15:140	MALNAC14:180	MALNAC13:220	MALNAC12:260	MALNAC11:298
MAQWIM24:99	MAQWIM25:199	MAQWIM15:268	MAQWIM06:290
MATCQI05:100	MATCQI04:170	MATCQI03:210	MATCQI02:250	MATCQI:300
MBZYAN10:90	MBZYAN07:150	MBZYAN06:200	MBZYAN05:250	MBZYAN11:300
MCBZIM04:130	MCBZIM07:150	MCBZIM08:180	MCBZIM09:195	MCBZIM10:220	MCBZIM11:250	MCBZIM12:270	MCBZIM13:296
MCHTEP03:105	MCHTEP07:180	MCHTEP06:230	MCHTEP17:289
MCHTEP05:97	MCHTEP13:179	MCHTEP14:226	MCHTEP15:296
MCHTEP18:100	MCHTEP19:150	MCHTEP20:175	MCHTEP21:200	MCHTEP23:294
MEDLUE09:100	MEDLUE10:125	MEDLUE11:150	MEDLUE12:175	MEDLUE15:200	MEDLUE16:225	MEDLUE17:250	MEDLUE18:275	MEDLUE19:295
MEDLUE13:100	MEDLUE14:125	MEDLUE02:150	MEDLUE03:175	MEDLUE04:200	MEDLUE05:225	MEDLUE06:250	MEDLUE07:275	MEDLUE08:295
MESXOA02:230	MESXOA03:250	MESXOA04:270	MESXOA05:289
MIFQUN09:100	MIFQUN10:125	MIFQUN08:150	MIFQUN07:175	MIFQUN06:200	MIFQUN05:225	MIFQUN04:250	MIFQUN03:275	MIFQUN02:300
MNPHOL17:95	MNPHOL13:150	MNPHOL14:200	MNPHOL15:250	MNPHOL16:293
MNPHOL20:100	MNPHOL21:140	MNPHOL22:180	MNPHOL23:220	MNPHOL24:260	MNPHOL25:300
MODSUU07:100	MODSUU05:120	MODSUU04:150	MODSUU03:200	MODSUU02:250	MODSUU01:298
MOWCUY:120	MOWCUY02:165	MOWCUY03:210	MOWCUY04:255	MOWCUY01:298
MOWDUZ:120	MOWDUZ07:165	MOWDUZ08:210	MOWDUZ10:298
MOWDUZ01:115	MOWDUZ02:150	MOWDUZ03:185	MOWDUZ04:220	MOWDUZ05:255	MOWDUZ06:298
MOWFOV:115	MOWFOV01:150	MOWFOV02:185	MOWFOV03:220	MOWFOV04:255	MOWFOV05:298
NALCYS15:100	NALCYS14:150	NALCYS13:200	NALCYS12:250	NALCYS11:295
NAMMEU:100	NAMMEU01:150	NAMMEU02:200	NAMMEU03:295
NAMMIY:100	NAMMIY01:150	NAMMIY02:200	NAMMIY03:295
NAPHTA27:120	NAPHTA34:150	NAPHTA29:180	NAPHTA35:220	NAPHTA36:295
NAVNIK07:100	NAVNIK05:229	NAVNIK04:249	NAVNIK03:269	NAVNIK02:300
NEPXIR06:100	NEPXIR05:125	NEPXIR04:150	NEPXIR03:175	NEPXIR02:200	NEPXIR01:225	NEPXIR11:250	NEPXIR10:275	NEPXIR09:293
NITRAN02:100	NITRAN03:150	NITRAN04:200	NITRAN05:250	NITRAN06:293
OCHTET21:123	OCHTET20:173	OCHTET19:198	OCHTET18:223	OCHTET16:248	OCHTET14:273	OCHTET15:293
OCOMUO04:90	OCOMUO03:145	OCOMUO02:200	OCOMUO01:292
ODOBIV:100	ODOBIV01:120	ODOBIV02:140	ODOBIV03:160	ODOBIV04:180	ODOBIV05:200	ODOBIV06:220	ODOBIV07:240	ODOBIV08:260	ODOBIV09:280	ODOBIV10:300
OGUWES:100	OGUWES01:150	OGUWES02:200	OGUWES03:295
OGUXAP:100	OGUXAP01:150	OGUXAP02:200	OGUXAP03:295
OKEZAH10:150	OKEZAH09:200	OKEZAH08:250	OKEZAH07:295
OMUNER04:123	OMUNER:153	OMUNER01:183	OMUNER02:213	OMUNER05:243	OMUNER06:273
OSANIH04:101	OSANIH03:150	OSANIH02:200	OSANIH01:250	OSANIH:280
OXALAC11:156	OXALAC10:192	OXALAC09:228	OXALAC08:264	OXALAC07:298
PAVXAN01:190	PAVXAN02:210	PAVXAN03:230	PAVXAN04:250	PAVXAN05:270	PAVXAN06:290
PCLPYR03:100	PCLPYR05:200	PCLPYR04:250	PCLPYR06:300
PCYPOL04:120	PCYPOL10:140	PCYPOL08:160	PCYPOL03:180	PCYPOL02:200	PCYPOL07:220	PCYPOL01:240	PCYPOL06:260	PCYPOL09:280	PCYPOL05:300
PEBTAU04:120	PEBTAU02:215	PEBTAU01:230	PEBTAU:295
PEMCAM05:90	PEMCAM04:150	PEMCAM03:200	PEMCAM02:250	PEMCAM01:300
PEQXOY04:100	PEQXOY03:125	PEQXOY02:150	PEQXOY01:175	PEQXOY30:200	PEQXOY29:225	PEQXOY28:250	PEQXOY11:275	PEQXOY12:293
PESBAT01:100	PESBAT02:120	PESBAT03:150	PESBAT04:180	PESBAT05:210	PESBAT06:240	PESBAT07:270	PESBAT08:293
PEVQAL01:100	PEVQAL02:120	PEVQAL03:160	PEVQAL:200	PEVQAL04:240	PEVQAL05:280
PEVRIU:120	PEVRIU01:160	PEVRIU02:200	PEVRIU03:240	PEVRIU04:280
PEZXIB05:110	PEZXIB06:140	PEZXIB07:170	PEZXIB08:200	PEZXIB09:230	PEZXIB10:260	PEZXIB11:290
PFBZAD15:100	PFBZAD11:170	PFBZAD12:210	PFBZAD13:250	PFBZAD14:293
PICRAC14:118	PICRAC15:154	PICRAC16:190	PICRAC17:226	PICRAC18:262	PICRAC19:298
PIMELA13:180	PIMELA12:204	PIMELA11:228	PIMELA10:252	PIMELA09:276	PIMELA08:298
PODLEB:100	PODLEB02:130	PODLEB03:180	PODLEB04:230	PODLEB05:280
PRMDIN10:222	PRMDIN06:235	PRMDIN04:250	PRMDIN02:280
PUBMUU07:100	PUBMUU08:150	PUBMUU09:200	PUBMUU10:250	PUBMUU11:298
PUBMUU12:100	PUBMUU13:150	PUBMUU14:200	PUBMUU15:250	PUBMUU16:298
PUHROZ13:90	PUHROZ03:120	PUHROZ04:150	PUHROZ05:180	PUHROZ06:210	PUHROZ07:240	PUHROZ08:270	PUHROZ09:300
PUPVOO:190	PUPVOO01:210	PUPVOO02:230	PUPVOO03:250	PUPVOO04:270	PUPVOO05:290
PUPWUV01:210	PUPWUV02:230	PUPWUV03:250	PUPWUV04:270	PUPWUV05:290
PUPYAD02:230	PUPYAD03:250	PUPYAD04:270	PUPYAD05:290
PUQBIP:190	PUQBIP01:210	PUQBIP02:230	PUQBIP03:250	PUQBIP04:270	PUQBIP05:290
PUQCOW:190	PUQCOW01:210	PUQCOW02:230	PUQCOW03:250	PUQCOW04:270	PUQCOW05:290
PUWYUD02:118	PUWYUD03:163	PUWYUD04:208	PUWYUD05:253	PUWYUD06:298
PUWYUD07:118	PUWYUD08:163	PUWYUD09:208	PUWYUD:253	PUWYUD01:298
PUXBIV:120	PUXBIV01:155	PUXBIV02:190	PUXBIV03:225	PUXBIV04:260	PUXBIV05:298
PYRZOL27:100	PYRZOL25:120	PYRZOL23:140	PYRZOL21:160	PYRZOL19:180	PYRZOL17:200	PYRZOL15:220	PYRZOL13:240	PYRZOL11:260	PYRZOL09:280	PYRZOL38:296
QASFEY01:139	QASFEY:180	QASFEY02:220	QASFEY03:240	QASFEY04:260	QASFEY05:280	QASFEY06:300
QEMBOC01:100	QEMBOC:120	QEMBOC02:140	QEMBOC03:160	QEMBOC04:180	QEMBOC05:200	QEMBOC06:220	QEMBOC07:240	QEMBOC08:260	QEMBOC09:280	QEMBOC10:300
QIHCAL06:90	QIHCAL05:145	QIHCAL04:200	QIHCAL03:292
QOYJOD01:100	QOYJOD02:150	QOYJOD03:200	QOYJOD04:250	QOYJOD05:298
RAJJAO01:100	RAJJAO:150	RAJJAO02:200	RAJJAO03:250	RAJJAO04:293
RAWBAS02:100	RAWBAS03:150	RAWBAS04:200	RAWBAS05:250	RAWBAS06:298
RAWBEW03:100	RAWBEW04:150	RAWBEW05:200	RAWBEW06:250	RAWBEW07:298
REKBOZ02:173	REKBOZ03:265	REKBOZ04:280	REKBOZ06:298
RULCOT:123	RULCOT01:173	RULCOT02:223	RULCOT03:273	RULCOT04:300
SAQTOT01:90	SAQTOT:160	SAQTOT02:220	SAQTOT03:293
SATTIT02:100	SATTIT:150	SATTIT04:200	SATTIT01:250	SATTIT03:295
SEBAAC11:120	SEBAAC10:140	SEBAAC09:180	SEBAAC08:220	SEBAAC07:260	SEBAAC06:298
SOYPEE01:123	SOYPEE02:173	SOYPEE03:223	SOYPEE04:273	SOYPEE05:300
SUBRAC11:120	SUBRAC10:140	SUBRAC09:180	SUBRAC08:220	SUBRAC07:260	SUBRAC06:298
SUCACB17:120	SUCACB16:140	SUCACB15:180	SUCACB14:220	SUCACB13:260	SUCACB12:298
SUCANH12:100	SUCANH13:150	SUCANH14:225	SUCANH15:298
TAVZOI:100	TAVZOI01:140	TAVZOI05:250	TAVZOI06:300
TCQETA06:110	TCQETA07:173	TCQETA04:234	TCQETA03:293
TCYNBZ04:118	TCYNBZ05:154	TCYNBZ06:190	TCYNBZ07:226	TCYNBZ02:262	TCYNBZ03:298
TEJKUO09:93	TEJKUO14:173	TEJKUO13:223	TEJKUO07:293
TEJKUO21:93	TEJKUO19:173	TEJKUO18:223	TEJKUO22:293
TETROL07:118	TETROL08:154	TETROL09:190	TETROL10:226	TETROL11:262	TETROL12:298
TISPUI02:100	TISPUI03:120	TISPUI04:150	TISPUI05:200	TISPUI06:250	TISPUI07:300
TMBZAC02:100	TMBZAC03:170	TMBZAC04:240	TMBZAC05:290
TOVSAY01:100	TOVSAY02:125	TOVSAY03:170	TOVSAY04:295
TUJTEZ:100	TUJTEZ01:120	TUJTEZ03:140	TUJTEZ02:172	TUJTEZ04:200	TUJTEZ05:240	TUJTEZ06:280
UBUQIR04:90	UBUQIR06:110	UBUQIR08:130	UBUQIR10:150	UBUQIR12:170	UBUQIR13:293
UBUREO01:100	UBUREO02:200	UBUREO03:250	UBUREO04:293
UJOSER06:110	UJOSER05:150	UJOSER04:200	UJOSER03:250	UJOSER02:298
ULISUD04:93	ULISUD05:123	ULISUD06:173	ULISUD07:223	ULISUD08:293
URUDER:100	URUDER01:120	URUDER02:140	URUDER03:160	URUDER04:180	URUDER05:200	URUDER06:220	URUDER07:240	URUDER08:260	URUDER09:280
UYOXOX10:100	UYOXOX09:120	UYOXOX08:140	UYOXOX07:160	UYOXOX06:180	UYOXOX05:200	UYOXOX04:220	UYOXOX03:240	UYOXOX02:260	UYOXOX01:280	UYOXOX:298
VELBIA16:100	VELBIA17:125	VELBIA15:150	VELBIA18:175	VELBIA14:200	VELBIA19:225	VELBIA13:250	VELBIA20:275	VELBIA21:293
VEWDOQ01:118	VEWDOQ02:154	VEWDOQ03:190	VEWDOQ04:262	VEWDOQ05:298
VEXJUG:95	VEXJUG02:140	VEXJUG05:180	VEXJUG03:220	VEXJUG01:260	VEXJUG04:295
VUKQAV01:100	VUKQAV02:125	VUKQAV03:150	VUKQAV04:175	VUKQAV05:200	VUKQAV06:225	VUKQAV07:250	VUKQAV08:275	VUKQAV09:293
WEMWEQ15:100	WEMWEQ14:125	WEMWEQ13:150	WEMWEQ12:175	WEMWEQ11:200	WEMWEQ10:225	WEMWEQ09:250	WEMWEQ08:275	WEMWEQ07:295
WERZUO04:153	WERZUO03:173	WERZUO02:193	WERZUO01:233	WERZUO:293
XAJCUH01:100	XAJCUH:150	XAJCUH02:200	XAJCUH03:250	XAJCUH04:293
XARMOS01:172	XARMOS:216	XARMOS02:256	XARMOS03:293
XIWREA07:100	XIWREA06:125	XIWREA05:150	XIWREA04:175	XIWREA03:220	XIWREA02:260	XIWREA01:273
XOJXOL02:150	XOJXOL03:200	XOJXOL04:250	XOJXOL05:300
YIHHON20:100	YIHHON19:125	YIHHON18:150	YIHHON17:175	YIHHON16:200	YIHHON15:225	YIHHON14:250	YIHHON13:275	YIHHON12:295
YIRTID04:100	YIRTID03:150	YIRTID02:200	YIRTID01:295
YIXNEZ02:160	YIXNEZ03:180	YIXNEZ04:240	YIXNEZ05:290
YOJXOM:100	YOJXOM01:120	YOJXOM02:135	YOJXOM03:155	YOJXOM04:175	YOJXOM05:195	YOJXOM06:215	YOJXOM07:235	YOJXOM08:255	YOJXOM09:275	YOJXOM10:295
YUPMED:90	YUPMED01:120	YUPMED02:150	YUPMED03:180	YUPMED04:210	YUPMED05:250	YUPMED06:270	YUPMED07:300
YUPPEG:90	YUPPEG01:140	YUPPEG02:190	YUPPEG03:240	YUPPEG04:293
ZEFFEX01:150	ZEFFEX02:175	ZEFFEX03:200	ZEFFEX05:225	ZEFFEX06:250	ZEFFEX07:275	ZEFFEX08:300
ZILPES12:90	ZILPES:120	ZILPES01:150	ZILPES02:180	ZILPES03:210	ZILPES04:240	ZILPES05:270	ZILPES06:300
ZILRUK:100	ZILRUK01:150	ZILRUK02:200	ZILRUK03:250	ZILRUK04:300
ZUCTOJ03:110	ZUCTOJ02:170	ZUCTOJ01:230	ZUCTOJ:297
ZZZAOS03:155	ZZZAOS04:180	ZZZAOS05:241	ZZZAOS06:262	ZZZAOS02:293
ZZZVZA05:120	ZZZVZA04:150	ZZZVZA03:200	ZZZVZA02:250	ZZZVZA01:280
