# Supplementary material for: A survey of thermal expansion coefficients for organic molecular crystals in the Cambridge Structural Database
Source: Acta Crystallogr B Struct Sci Cryst Eng Mater. 2021 May 13;77(Pt 3):357–64. doi: 10.1107/S2052520621003309 (PMC8182801; doi:10.1107/S2052520621003309)
Supplement: Supplementary file 2 [file b-77-00357-sup2.xlsx]

## Sheet: all_6201
REFCODE	N	T(min)	T(max)	r_squared	V	V err	X1	X2	X3	X1 err	X2 err	X3 err	NEG	Aniso
AANHOX01	2	105	293		212.1		29.7	52.4	132.4				0	0.478
ABAHIX01	2	100	295		140.4		-11.1	42.3	109.8				1	0.857
ABAKEV	2	173	293		128.8		-65.7	46.1	146.4				1	1.672
ABALIA	2	100	296		83.2		-2.4	29.5	56.2				1	0.703
ABAWEG01	2	100	295		171.6		-38.1	18.3	189.4				1	1.341
ABEKUN	7	173	289	0.984567	135.3	6.9	-29	55.3	108.9	4.4	3.3	1.8	1	1.02
ABELAU	7	173	291	0.372904	51.1	36.2	-23.4	25.8	48.7	20.3	11.4	5.2	1	1.414
ABEPIH01	2	123	298		152.8		26.1	49.5	78.5				0	0.34
ABEQAA01	2	173	293		107.1		19.2	30.2	58				0	0.361
ABESEG01	2	100	295		108.2		8.2	34.9	65.7				0	0.529
ABINOS02	2	123	293		135.7		-8.2	70.5	74				1	0.603
ABIRAH02	2	100	300		197.1		19.2	80	99.9				0	0.405
ABORER01	2	100	296		167.2		14.7	32.7	120.7				0	0.631
ABUBAA02	2	173	293		170		11.4	72.8	86.8				0	0.441
ABUNAM	2	105	293		141.8		-60.2	10	189.6				1	1.793
ABUNUG01	2	100	293		186.5		49.6	58	81.2				0	0.167
ACACBE02	2	119	293		210.7		42.3	79.1	91.9				0	0.232
ACACTA01	2	120	293		371.6		107.4	125.7	147.2				0	0.105
ACAFOA01	2	100	293		284.6		41.8	64.3	182.7				0	0.488
ACALDA01	2	150	293		-39.6		-18.5	-10.5	-10.5				3	-0.202
ACAMBR02	2	113	293		208.7		5.1	28.4	176.3				0	0.815
ACAMCL01	2	120	293		254.5		18.7	44.6	192.7				0	0.68
ACANAC11	3	100	293	0.999406	196	3.4	28.5	41.7	127.3	5.1	3.2	4.4	0	0.5
ACANIL05	3	100	293	0.986125	225.7	18.9	32.6	65.6	130.4	5.1	6.3	8	0	0.428
ACAYEJ	2	133	293		146.5		9.2	53.8	84.3				0	0.511
ACAYIN	2	133	293		170		24.3	57.1	90.1				0	0.384
ACCHOB12	2	100	293		210.8		4.6	86.2	122.3				0	0.552
ACDHAL01	2	120	293		220.5		-1.5	62.9	160.8				1	0.731
ACEMID02	2	108	293		206.9		3.5	4.6	196.9				0	0.944
ACEMID06	2	146	293		286.5		-7.5	75.9	220.3				1	0.789
ACERIK01	2	120	295		159		1.3	27	131.1				0	0.815
ACETAE03	3	100	298	0.958164	496.3	73.3	154.6	165.7	190.7	25.6	26.4	22.8	0	0.071
ACEYEN01	2	173	293		168.3		-9.5	53.8	124.2				1	0.793
ACHOLC01	2	105	293		221.4		64.1	65	95.6				0	0.14
ACICEV02	2	100	293		146.3		-34.5	27.5	152.9				1	1.284
ACIDEV	2	123	295		165.9		2.3	12.3	151.7				0	0.899
ACIMDC01	2	159	293		51.4		-89.7	37.3	101.5				1	3.892
ACINDN01	2	120	293		194.3		6.2	30.9	157.5				0	0.777
ACIXAL01	2	200	293		283		35.8	109.8	139.8				0	0.364
ACLLEU01	2	208	293		378.2		80.4	97.7	204.3				0	0.324
ACNAQU01	2	90	293		97.8		-13.9	23.4	88.5				1	1.045
ACNPHY01	2	120	293		251.3		-15.7	49.5	217.4				1	0.928
ACRDIN09	2	173	293		81.9		8	28.8	45.3				0	0.454
ACRDIN11	3	100	293	0.983793	168.5	15.3	9.4	47.1	113.1	2.7	4.8	7.6	0	0.611
ACRLAC02	2	125	293		91.1		-11.8	8.4	94.2				1	1.169
ACSALA13	4	100	293	0.285553	113.8	92.4	32	41.2	41.8	65	14.1	14.8	0	0.085
ACSALA21	7	90	293	0.623411	176.8	26.9	38.1	58.3	82.6	7.3	9.3	11.4	0	0.248
ACSKAT01	2	100	293		213.1		41.3	64.2	110.4				0	0.32
ACTOLD07	4	100	293	0.993808	178	8.6	2	58.4	119.1	4.3	3.8	1	0	0.653
ACUDEI02	2	100	293		82		-54.7	64.5	71.3				1	1.553
ACUMIX01	2	100	295		140.4		-9.8	25.2	125.1				1	0.96
ACUWOL01	2	100	293		135		23.6	29.7	82.8				0	0.435
ACYGAP01	2	173	293		163.4		13.4	54.4	96.5				0	0.506
ACYGLY13	3	120	293	0.996874	196.1	7.8	7.3	34.2	155.1	0.6	2.7	5.4	0	0.752
ADAMOL01	2	100	293		177.8		58.6	60.7	60.7				0	0.011
ADAWAF01	2	173	293		130.2		-14.7	45.8	99.1				1	0.874
ADEDIX02	2	150	295		157.1		14.8	14.8	128.1				0	0.719
ADEKAW01	2	120	298		183.1		3.1	50.6	130.6				0	0.692
ADELUQ01	2	223	293		153.1		9.7	36.7	107.1				0	0.634
ADENCH03	2	123	293		67.6		-16.4	9.7	73.8				1	1.342
ADENDH04	3	123	293	0.986952	107	8.7	14	15.3	78.1	3.8	2.7	2.2	0	0.598
ADENOS01	2	123	293		98.2		19.5	24	55.2				0	0.362
ADEREH01	2	173	292		-67.5		-257.6	-54.6	236.8				2	-6.553
ADEZER01	2	100	296		43.7		-14.8	0.4	58				1	1.671
ADGALA03	2	95	293		87.3		17.8	33.2	36.8				0	0.216
ADIPAC19	7	100	293	0.96449	195.8	12.4	20	20	157.2	2.8	2.6	12.3	0	0.696
ADMANN04	4	150	293	0.98399	101.1	8.5	20.9	36.4	44.3	2.6	3.8	3	0	0.231
ADMHEP01	2	100	293		135.3		39	41.9	55.6				0	0.122
ADOGIK	3	100	300	0.890403	93.8	23.3	-180.2	41	219.7	56.3	7.2	22.9	1	4.968
ADOSBU01	2	100	293		10.8		-4.9	6.1	9.6				1	1.33
ADULEQ02	3	174	293	0.779703	330.2	124.1	73.5	112.1	148.1	57.6	210.3	135.1	0	0.224
ADUQEY	2	200	298		187.6		21.8	66.1	100.7				0	0.418
ADUQOI	2	210	298		100.4		11	42.6	47.1				0	0.359
ADYLAD01	2	153	293		115.1		2.8	42.3	70.5				0	0.585
ADYPNL01	2	200	293		223.8		48.3	77.9	99.2				0	0.226
AEPHOS03	3	100	293	0.992083	73.6	4.6	6	18.3	49.5	2.2	1.3	1.2	0	0.589
AFEBUI02	2	123	300		172.7		1.9	25.2	146				0	0.833
AFEBUJ01	2	123	293		130.1		18	19.1	93.4				0	0.578
AFEQOR01	2	173	296		320.1		42.7	116.7	164.6				0	0.376
AFETIP01	2	120	294		6.6		-6.3	3.7	9.2				1	2.352
AFIFAX02	2	173	293		169.3		22.9	71.4	76.1				0	0.312
AFILIN01	2	100	298		123.7		-28.9	37.6	114.2				1	1.164
AFINEJ	2	150	293		206.1		20.5	49.8	137.5				0	0.563
AFOGOU02	2	100	295		40.5		-115.5	53.2	98.7				1	5.898
AFOJUC02	3	130	293	0.982124	242.9	23.2	-17.6	47.2	213.3	12.3	6.1	5.6	1	0.951
AFOPAO	2	150	293		95.7		-2.4	37.1	61.2				1	0.662
AFUDEL01	2	100	296		111.8		28.4	28.4	55.8				0	0.243
AGAGAT02	2	223	293		183.2		26.1	54.7	103.1				0	0.418
AGATIN01	2	120	296		136.7		-164.7	-24.1	309.6				2	3.927
AGEJOO01	2	100	298		147.9		11.4	52.3	85.3				0	0.496
AGEJOO03	2	100	298		138.8		15.6	42.4	81.6				0	0.473
AGEROT01	2	150	293		242.5		-4.2	23.1	224.2				1	0.94
AGIHOP01	2	150	295		7		-4.2	3.2	8.1				1	1.755
AGOKOW01	2	203	293		228.4		-80.7	52.9	252.8				1	1.482
AGOLIS	2	120	298		113.3		-11.2	14.6	109.5				1	1.068
AGOMOA01	2	100	293		141.6		6.9	36.3	99.4				0	0.649
AGOYOK01	2	150	293		234.6		-36.8	67.3	203.3				1	1.027
AGUAHP02	2	215	293		105.3		-25.5	24.4	106.1				1	1.253
AHEJAZ	6	225	300	0.986753	291.2	17.2	-248.6	-99	623.3	33.7	21.5	64.4	2	3.163
AHEJAZ08	7	210	300	0.992212	193.4	7.3	-1.4	35	160.3	1.7	10.2	9.7	1	0.835
AHEJEC01	4	173	293	0.999332	122.8	2	7.7	42.4	73.2	0.1	0.9	1.2	0	0.531
AHEKAZ01	2	120	293		128.2		21.5	39.3	68.3				0	0.363
AHEMEF02	2	100	293		204.6		-9.5	80.5	135.4				1	0.702
AHEPEI01	2	120	296		199.3		0.9	52	147.7				0	0.732
AHEVOY01	2	173	296		182.8		-2.5	88.6	97.7				1	0.545
AHGLPY12	3	100	293	0.988265	68.1	5.2	-7.6	24.5	51.3	1.1	3.8	2.5	1	0.865
AHIJOR	2	160	296		145.5		12.2	64.1	70				0	0.395
AHOXLH02	2	128	293		124		-45.4	2.1	164.9				1	1.73
AHTPAL03	2	90	293		104.8		-28.3	63.3	69.4				1	0.935
AHUHAN	2	150	298		223.6		9.8	73.4	142.1				0	0.587
AJADOE	2	200	296		61		-31.2	46	46				1	1.271
AJAXIS01	2	200	293		150.5		10.6	62.1	78.4				0	0.449
AJEVOB01	2	90	293		137.1		11.6	53.3	73.2				0	0.446
AJIBAX01	2	93	299		184.6		-44.9	-0.4	227.8				2	1.494
AJISAO01	2	100	293		147.4		17.8	30.7	99.9				0	0.553
AJISUI	3	110	295	0.999226	273.9	5.4	88.1	88.1	102.4	6.3	6.3	18.9	0	0.052
AJIVIZ	2	90	293		117.2		6.1	46.8	65.1				0	0.5
AJIWEW	2	90	293		147.9		41.2	41.2	67.1				0	0.174
AJIYAT	2	223	293		398.9		85.9	94.9	221.8				0	0.337
AJOFUA01	2	100	295		89.9		6.1	25.8	58.2				0	0.578
AJOGUE	2	150	295		275.8		-4.7	89.8	191.7				1	0.709
AJOPOE	2	193	293		145.8		-16.5	21.7	140.6				1	1.077
AJOQUL01	3	150	298	0.972786	178.4	21.1	5.1	38.6	135.5	5.1	4.5	21.7	0	0.728
AJUKIZ01	2	150	293		93.4		-156	-28.7	267.1				2	5.137
AJUMOH	2	120	298		88.2		4.8	12.4	71.1				0	0.752
AKORUO	2	100	293		271.7		-24.8	126	172.6				1	0.721
AKOXON02	2	100	298		192.7		28.3	70.5	96.1				0	0.348
AKOXON04	2	100	300		202.9		-50.9	-17.1	263.4				2	1.609
AKOXUT01	2	100	296		206		8.2	50.3	148.5				0	0.678
AKUSOQ	2	223	293		130.2		-31.2	43.2	118.1				1	1.147
ALABUK01	2	133	295		164.6		8	40.1	117.5				0	0.662
ALACEV01	2	133	295		191.5		15.3	30.1	146.5				0	0.683
ALAMET11	2	100	293		177.7		0	5.2	171.7				0	0.97
ALATIN02	2	232	293		74.7		2.2	13	59.5				0	0.766
ALAZAO	2	173	291		-217.2		-161.5	-120.8	63.7				2	-1.03
ALEFED	2	100	293		173		-1.1	57.3	118				1	0.684
ALITOF02	3	100	293	0.976101	160.1	17.7	6.9	54.1	100.4	3.7	8.7	5.7	0	0.58
ALOXAN12	2	123	293		148.7		36	36	78				0	0.28
ALUGAP02	2	90	298		142.3		10.7	29	103.5				0	0.648
ALUTIK01	2	150	293		80.4		-12.6	11.2	81.8				1	1.176
ALXANM11	2	150	293		126.9		1.2	23.8	102				0	0.794
AMACPH01	2	173	293		65.3		-64	18.5	109.7				1	2.709
AMASOY02	3	90	296	0.389972	-12.8	11.3	-44.1	-22.7	53.5	8.5	5.1	14.4	2	-7.278
AMATUD01	2	100	298		125.8		1.4	32.4	92.6				0	0.721
AMBNAC07	3	101	293	0.982797	174.3	16.3	-4.2	27.3	151.7	10.3	3.4	9.5	1	0.891
AMBNAC12	3	90	293	0.944074	99.6	17.1	-0.9	46.2	54.6	5.1	3.4	8.9	1	0.555
AMBNAC16	2	100	295		135.3		-8.7	42	102.5				1	0.818
AMBNZA04	2	150	293		81.9		-57.5	-43.3	178.5				2	3.039
AMBZAM12	3	100	293	0.989017	119.9	8.9	-22.4	45.3	97.1	5.2	2.2	1.7	1	0.996
AMBZCL01	2	173	293		166.8		6.4	10.2	150.2				0	0.862
AMCAPR11	2	100	293		178.1		-85.2	79.8	181.9				1	1.513
AMCLPY12	2	100	293		217.6		13.6	34.6	170.7				0	0.717
AMCYME01	2	203	293		159.7		-36.5	63.3	132.8				1	1.06
AMEPAC01	2	153	293		98.8		23.5	35.2	40.7				0	0.174
AMFORM01	2	200	293		140		-2.3	10.8	131.4				1	0.955
AMGUAC03	2	150	293		175.7		-50.1	90.6	135.1				1	1.054
AMHBZO01	2	173	293		135.2		-16.8	52.5	99.7				1	0.861
AMHTAR05	2	90	293		68.4		7.8	14.1	46.7				0	0.567
AMMCHC11	2	173	293		120.4		-25.2	3.2	142.1				1	1.394
AMMEPY01	2	150	293		204.4		25.3	75.7	105.1				0	0.387
AMMPRA01	2	150	293		-15		-19.7	-15.7	20.3				2	-2.648
AMMTAZ01	2	200	293		73.4		-38.8	-8.3	120				2	2.181
AMONOH01	2	173	296		151.8		23.4	28.2	100.8				0	0.508
AMONUN01	2	173	296		165.8		20.6	39.3	106.8				0	0.517
AMOXAL09	3	110	293	0.999962	48.3	0.2	-20.7	-15	83.6	4.5	3.4	7.6	2	2.181
AMPETS01	2	120	293		135.1		-62.2	-29.1	222.9				2	2.166
AMPHEB	2	120	293		74.3		20.1	27.3	27.3				0	0.096
AMPHOM11	2	90	293		136.3		31	36.4	70.2				0	0.285
AMPIAB11	2	100	293		257.8		-2.7	87.5	174.5				1	0.683
AMPICR03	3	173	293	0.942648	119.4	20.8	-29.1	-18.8	165.8	3.6	1.6	22.6	2	1.653
AMPYRE01	2	150	293		241.2		43.3	74.3	126.4				0	0.341
AMPYRM11	3	90	293	0.995015	180.5	9	21.1	73.7	87.8	5	2.2	2.1	0	0.365
AMPYZP01	2	120	293		191.8		-175.3	101.1	252.9				1	2.397
AMSALA02	2	120	293		161.3		-17	88.8	90				1	0.661
AMTETZ02	2	199	293		75.5		-10.7	40.9	45.3				1	0.741
AMTFAC01	2	100	293		196.1		32.7	79.3	86.5				0	0.271
AMTURM02	2	173	293		123.2		3.4	33.4	86.7				0	0.674
AMXBPM12	3	100	293	0.750178	138.9	56.7	-19.5	26.2	132.3	21.9	17.5	18	1	1.093
AMYTAL12	2	150	293		124.2		10.3	48.7	65.9				0	0.445
ANDOON06	3	150	293	0.92269	107.9	22.1	-53.6	51.9	109.1	3	10.4	8.8	1	1.514
ANDRAN01	2	93	293		153.8		35.6	51.4	68.4				0	0.211
ANISAZ07	5	100	293	0.889553	167.1	17.5	2.4	78.1	88	7.2	5.4	6	0	0.508
ANISIC04	3	100	293	0.997348	189.2	6.9	-1	13.6	175.4	4.3	1.5	12.9	1	0.938
ANIVID	2	90	293		186		27.7	72.6	87.9				0	0.32
ANLINC02	3	100	293	0.91965	159.5	33.3	8.7	31	120.7	13.4	9.3	11.2	0	0.699
ANSFON02	2	120	293		118.8		13.5	37.9	68.1				0	0.457
ANTCEN23	6	90	293	0.999066	176.3	1.7	31.9	39.5	106.6	1.5	5	5.4	0	0.42
ANTCYB10	2	225	293		203.7		13	64.4	127				0	0.558
ANTHAL01	3	100	293	0.99993	303.1	1.8	24.2	27.5	254.1	10.2	5.7	2.3	0	0.752
ANTMET02	2	170	293		119.9		28.2	40	52.4				0	0.2
ANTMEU01	2	90	293		135.2		-37.5	81.2	91.4				1	0.954
ANTMYC01	2	110	293		125.7		11	43.5	72.1				0	0.483
ANTPYR	2	173	293		206.4		43.3	45.6	119				0	0.364
ANTQUO05	7	103	293	0.629646	92.7	28.7	-35	29.7	97.6	8.7	10.1	10.6	1	1.438
ANULEN02	3	100	293	0.253314	-25.5	31	-22.7	-4.2	1.4	8.8	9.5	12.6	2	-0.943
ANUTIN	2	208	296		271.4		58	73.8	141.6				0	0.306
APEPES01	2	120	300		236.7		-68.7	96.2	206.4				1	1.176
APIBEH01	2	100	293		223.8		33.6	95.8	97.5				0	0.282
APOXOS01	2	193	293		71.6		-3.3	19.2	55.7				1	0.825
APROLM01	2	100	293		168.1		26.7	61	82.2				0	0.326
APUREI01	2	103	295		171.8		-21.4	45.5	147				1	0.984
APYFEB01	2	100	293		190.6		20.3	27.7	144.1				0	0.645
AQABOJ	2	100	293		148.6		46	46.6	57.5				0	0.076
AQARUF	2	105	293		188.6		40	40	110.6				0	0.37
AQEQIX01	2	150	298		130.8		-34.5	0.3	163.5				1	1.532
AQOCEQ01	2	200	294		64.6		-8.9	29	44.5				1	0.825
ARASOB01	2	153	297		19		-4.6	-2.2	25.8				2	1.603
ARCLAM01	4	113	293	0.999519	269.1	3.1	2.1	39.6	227.6	0.8	2.8	0.9	0	0.838
ARIGEP01	2	138	296		141.6		34.2	39.6	68.8				0	0.243
ARIWAA01	2	100	293		153.4		14.9	51.4	88.5				0	0.476
ARSACP02	2	93	293		-66.9		-41.2	-38.1	12.5				2	-0.805
ASEQEU02	3	100	293	0.995901	205.9	9.3	-24.6	10.2	217.7	6.2	8.1	4.2	1	1.192
ASESCB03	2	120	293		177.3		15.3	75.5	88.2				0	0.407
ASIHAN	2	100	293		164.3		37.8	44.3	83.9				0	0.277
ASIHIV04	2	90	293		142.6		-5.1	65.2	83.2				1	0.616
ASIHIV05	2	100	293		155.7		31.1	39.3	86.9				0	0.355
ASODUJ	2	160	296		143.9		12.7	28.8	103				0	0.626
ASONOM01	2	133	296		-43.4		-20.1	-15.3	-7.9				3	-0.283
ASPARM09	3	100	293	0.994656	97	5	13.7	41.2	42.7	1.1	6.2	0.2	0	0.297
ASUWOB03	3	100	295	0.543051	165.8	107.5	11.8	37.9	117.4	4.3	10.3	93.5	0	0.632
ASUZIY02	2	173	293		197		15.4	47.1	135.3				0	0.606
ATDZSA02	2	93	293		112		-0.7	13	99.4				1	0.897
ATDZSA04	2	100	293		147.6		19.8	60.6	68.5				0	0.328
ATIDOX02	2	173	293		128.6		-2.2	0.6	129.7				1	1.03
ATISIC11	2	150	293		179.6		35	45.7	100.3				0	0.361
ATOLUR01	2	123	300		135.7		22.7	44.2	69.8				0	0.344
ATOXAL02	2	100	293		119.4		-5.8	28.8	96.3				1	0.856
ATTDAZ03	2	199	293		-172.5		-79.9	-51.3	-40.4				3	-0.23
ATYREE02	2	110	293		180.9		35.8	37.6	109.3				0	0.402
AVABEE	2	150	296		161.7		6.1	20	136.1				0	0.801
AVEMUK01	2	90	296		71.1		-38.3	37.1	72				1	1.558
AVIMID01	2	90	295		157.4		24	47.1	87.7				0	0.401
AVIYEK01	2	130	295		185.8		-70.4	116.3	138.6				1	1.133
AVOJUR	2	100	293		144		3.8	28.7	112.3				0	0.75
AVURAK01	2	180	293		180.9		29.2	38	114.5				0	0.47
AVUTUG02	2	120	293		123.2		12.9	50.1	61				0	0.388
AWAJOX02	2	173	293		363.8		-585.8	351.2	523				1	3.846
AWAJOX09	2	173	293		239.7		-33.3	61.3	211.5				1	1.022
AWAKIS05	3	100	295	0.985282	209.9	18.1	-60.2	49.4	216	12.6	0.5	29.4	1	1.345
AWAPUJ01	2	173	293		7.6		-4.2	2.2	9.6				1	1.832
AWAQEU01	2	173	293		0		0	0	0				0
AWAQIY01	2	173	293		0		0	0	0				0
AWASUM	2	120	293		53.5		-10.8	1.8	62.2				1	1.37
AWAXOM02	5	118	293	0.962835	134.3	10.5	-10.1	7.1	137	4.2	4.8	5.3	1	1.098
AWAXOM07	5	118	293	0.976783	145.5	9.3	-33	41.6	136.4	2.4	2.2	8.7	1	1.169
AWAYAZ02	6	148	293	0.937456	135.2	18.2	15.7	38	82.1	13	7.4	7.5	0	0.489
AWAYAZ08	6	148	293	0.964812	268.8	25.7	-170.3	190.4	242.7	7.3	13.6	13.9	1	1.571
AWEGOY	2	150	293		180.8		-98.4	39.8	236.7				1	1.881
AWEHAL	3	150	295	0.999762	135.4	1.5	15.2	33.2	87.8	2.8	4.7	9.1	0	0.533
AWICUG	2	100	293		121.4		14.3	48.5	59.4				0	0.37
AWIHOE05	4	225	293	0.937612	90.5	15.7	12.1	34.1	44.5	0.5	3.8	11.5	0	0.357
AWILIC02	2	90	293		142.5		5.7	69	69				0	0.441
AWISEE	2	150	293		150		0.8	9.4	139.4				0	0.926
AWIXIN	2	153	293		126		12.8	56.1	57.7				0	0.355
AWIXOT	2	153	293		134.7		10.1	52.7	72.6				0	0.462
AWIXUZ02	3	100	292	0.999949	129.7	0.7	22	45.4	63.3	0.7	5.2	6.7	0	0.316
AWIZIR01	2	110	293		127.3		-3.2	33.6	97.4				1	0.787
AWOCOG01	2	90	295		122.1		9	41.6	72.3				0	0.515
AWUWIY01	2	200	293		61.1		-29.9	-7.8	98.3				2	2.119
AWUYAS	2	200	293		190.7		31.5	67.7	92.7				0	0.319
AXABAD01	2	100	297		179.3		4.4	76.7	99.8				0	0.528
AXACEI01	2	120	296		199		18.9	68.7	113.2				0	0.47
AXAGEL01	2	100	293		235.9		-11.2	58.6	190.2				1	0.848
AXEHAN02	2	173	298		139.2		37.8	49.8	52.4				0	0.105
AXILID01	2	223	296		199.2		34.3	81.9	83.9				0	0.248
AXUBUR	2	90	293		-49.8		-24.2	-21.6	-3.9				3	-0.409
AXUBUR01	2	90	293		-51.7		-31.5	-13.4	-6.7				3	-0.483
AXUDED	2	100	296		-599		-404.5	-127.8	-50.8				3	-0.606
AYUBEC01	2	203	293		115.2		24.8	41.6	49.3				0	0.212
AYUFAC01	2	100	297		131.9		-7.6	16.4	123				1	0.991
AYUMUC01	2	130	300		115.7		12.5	21.1	82.4				0	0.603
AZAZUX01	2	103	293		261.9		73.9	81.1	111.4				0	0.141
AZCFOM01	2	150	293		27.4		-66.1	11.9	80.1				1	5.64
AZELAC04	4	130	293	0.999968	247.5	0.8	-12.3	84	177.6	1.6	1	0.4	1	0.762
AZELAC16	6	120	293	0.99067	239	11.8	-52.1	87.7	201.7	12.6	9.4	13.5	1	1.07
AZESII01	2	103	298		149.3		33.8	57.1	59.9				0	0.174
AZIBYR05	2	100	293		273		-6.4	26.1	251.3				1	0.951
AZLENE02	2	100	293		255.6		40.2	74.5	144.5				0	0.402
AZLMID01	2	133	293		0		0	0	0				0
AZOBEN11	4	150	293	0.994751	232.1	11.6	65.5	84.2	85	3.8	3.6	3.8	0	0.083
AZSTBB01	2	100	293		229.3		12.9	31.5	186.3				0	0.751
AZTLEN03	2	90	293		187.7		52.5	66.3	71.5				0	0.1
AZTPHZ11	2	200	293		147.5		44.8	51.7	51.7				0	0.046
AZUDEF01	2	100	295		169.5		-94.4	33.8	226				1	1.937
AZUKAI01	2	100	293		218.6		23.8	82.2	115.1				0	0.413
AZUTOF01	2	223	293		95.5		20.1	20.4	55.2				0	0.366
BABCIQ01	2	115	293		144		11.2	29	104.5				0	0.644
BABZEJ01	2	120	293		174.5		-26.6	68.6	133				1	0.912
BACCHO12	2	90	292		141		31.9	51.1	59.4				0	0.193
BACDOY01	2	130	293		108.4		12	48	48.9				0	0.338
BADDAL13	2	120	293		216.7		26.2	51.3	141.4				0	0.527
BADGAO01	2	173	293		168.2		-2.1	63.5	107.6				1	0.649
BADMUP01	2	90	293		182.2		-0.5	69.8	114.4				1	0.625
BAFGUL	2	200	293		27.5		-11.7	-3.7	42.9				2	1.99
BAFMEA03	3	90	293	0.998331	210.4	6.1	26.8	92.2	94.2	4.4	6.6	5.4	0	0.316
BAFPED11	2	90	293		321.7		68.2	100.2	160.5				0	0.281
BAGWOW	2	173	290		160.1		20.6	26.3	113.9				0	0.581
BAGXIQ	2	113	293		199.5		-33.8	25.7	207.1				1	1.21
BAJFIB10	2	120	293		136.9		31.8	38.2	68				0	0.262
BAJTEM01	2	120	293		142.2		-16.9	40.9	118.5				1	0.95
BAJYIU01	2	174	293		167.4		8	25.7	133.9				0	0.751
BAKBEU01	2	200	293		234		53.2	73.9	108.7				0	0.236
BAKPAE03	4	100	293	0.997614	195.3	5.6	39.8	75.6	82.2	0.8	3.4	2.5	0	0.214
BALFEA01	2	173	293		191.2		-90	38.3	239.2				1	1.756
BALGUR02	3	100	298	0.999398	166	2.9	6.5	42	118.4	0.2	0	3.3	0	0.67
BALHEC02	2	223	294		315.1		57.1	57.1	202.9				0	0.46
BALHUS	2	200	298		180.6		16.5	24.7	139.8				0	0.681
BALNIN06	3	105	293	0.992132	66.3	4.2	-12.4	27.1	51.7	1.6	0.3	2.9	1	0.966
BALXOB01	2	100	293		80.2		7.8	8.5	63.9				0	0.698
BAMJEH	2	99	293		135.7		33.5	47.7	55.8				0	0.163
BAMWIV01	2	110	293		131.8		-15.3	42.8	104.2				1	0.907
BANDEA01	2	143	290		123.3		31.2	38.7	54.2				0	0.186
BANGOM01	2	153	293		219.8		17.1	61.2	143.4				0	0.57
BANHOO	2	123	296		189.7		-9.4	30	168.9				1	0.941
BANMOT01	2	120	293		112.9		13.2	24.2	75.9				0	0.554
BANPIR	2	150	293		40.5		-8.1	10.5	38.1				1	1.139
BAPBUQ04	2	153	297		146.1		-14.8	58.2	103.2				1	0.805
BAPJEH01	2	163	293		250.3		-3.8	69.9	185.8				1	0.753
BAPLOT03	2	100	299		103.1		-35.9	8.5	129.2				1	1.623
BAPLOT06	3	120	293	0.036324	51.5	187.7	-19.9	22.6	47.4	49.1	70.4	68.7	1	1.341
BAQFAD02	2	223	293		277.4		-287.6	95.8	452.2				1	2.841
BARBAC01	2	150	293		106.5		-51.1	19.5	137.2				1	1.783
BARBAD02	8	100	293	0.944029	194.9	27.1	-143.8	21	301.9	26.6	2.9	26.1	1	2.489
BARBAM02	6	100	293	0.99415	165.8	6.2	51	56.4	60.1	3.6	4.3	2.2	0	0.054
BARBUR02	6	100	293	0.976012	141.9	4.7	-22.2	80.1	84.6	2.9	2.2	1.6	1	0.75
BARJOT10	2	103	293		146.7		35.6	39.5	73				0	0.252
BARVOF01	2	223	293		242.5		47.2	65.7	131.1				0	0.344
BASCIH02	2	100	293		159.9		18.8	33.9	108.2				0	0.556
BASMAJ	2	120	293		142.9		-92.8	70.6	163.3				1	1.816
BATKIR	2	150	293		-14.1		-6.4	-5.6	-2.1				3	-0.306
BATLOZ	2	173	296		-26.7		-17.5	-14.3	5.2				2	-0.854
BATLUF	2	173	296		237.2		-42.3	38.4	240.2				1	1.196
BATRUJ01	2	100	293		99.2		1.9	29.7	67.9				0	0.664
BATXOL	2	150	298		252.5		48.6	81.4	125.4				0	0.301
BATYAZ	2	110	298		194.8		-10.6	94.5	112				1	0.626
BATYIH	2	110	298		194		-0.9	37.9	157.2				1	0.814
BATYOL	2	120	293		37.1		-0.4	11.3	26.3				1	0.719
BAVSUM01	2	200	293		206.8		9	41.5	156.6				0	0.713
BAWHEM01	2	173	293		210.9		3.2	40.7	167.6				0	0.778
BAWKEP11	2	100	293		203.2		37.7	71	97.1				0	0.288
BAWMUH01	2	174	293		147.3		-4.9	9.5	142.6				1	1.002
BAWNIW05	2	174	293		162.6		13.7	49	100.6				0	0.532
BAWNIW06	2	173	296		231.9		53.2	53.3	127.1				0	0.316
BAWNOC01	2	173	293		139.6		12	44	84				0	0.514
BAWPOE01	2	150	293		111.7		-3.5	0.9	114				1	1.055
BAWZIJ01	2	223	298		175.6		21.1	35.2	119.9				0	0.561
BAXJUF02	2	150	293		127.8		-4.1	20.6	111.5				1	0.903
BAZLUJ01	2	173	293		236		22.3	46.5	168.8				0	0.616
BAZNAR02	2	100	293		171.3		22.9	41.8	108.1				0	0.493
BAZNAR04	2	100	300		209.2		-13.4	-5.2	225.2				2	1.155
BAZNEW	2	173	299		8.1		-6.9	0.6	14.3				1	2.636
BBBADR01	2	93	293		130.3		6.7	61.6	62.9				0	0.429
BBENAN03	2	90	293		175.6		-14.3	73.7	117.2				1	0.745
BBEZAM03	2	150	293		96.7		-56.8	-25.4	175.2				2	2.496
BBEZAM04	3	100	293	0.998524	177.5	4.8	19.5	75.9	83.8	2.3	2.1	0.3	0	0.359
BBPHOL02	2	100	293		187.2		13.3	80.2	95.7				0	0.436
BBZCPO15	9	100	293	0.9923	204.2	9.8	47.8	54.3	104.7	13.3	14.4	18	0	0.275
BCBANN11	5	90	293	0.991033	139.5	8.1	24	37	79.7	2.7	2.3	3.1	0	0.396
BCHXEN01	2	150	293		263.9		-22.6	53.9	231.6				1	0.967
BCOCAN03	2	130	293		168.3		31.3	53.3	85.2				0	0.317
BCODYN02	3	113	293	0.998282	161	4.7	16.7	31.5	113.8	1.4	1.6	4.3	0	0.6
BDHNIC01	2	120	293		139.6		-7.3	32.6	114.9				1	0.872
BDTOLE14	2	100	293		224.2		7.8	81.4	137.1				0	0.571
BEBCEQ01	2	153	293		268.2		-116.8	142.5	237.1				1	1.347
BEBZIS01	2	120	293		87.2		21.5	30.3	35.9				0	0.164
BECCOB01	2	130	293		0		0	0	0				0
BECNUS02	2	153	293		183		4.6	59.9	119.5				0	0.625
BEDLEB02	2	100	293		63.6		-4	7.9	59.6				1	1.001
BEDMIG05	3	100	293	0.901139	99.1	23.2	-11.1	32.6	77.7	17.7	10.6	4.9	1	0.896
BEDMIG11	2	200	295		253.2		-214.5	65.1	387.2				1	2.53
BEDXUD01	2	143	293		191.4		9.7	33.4	149.5				0	0.726
BEDZIT03	2	100	293		176.8		15.6	76.9	86.1				0	0.395
BEFFEX03	2	100	293		194.6		-22.1	27.8	187.2				1	1.085
BEFTIP01	2	122	293		164.6		21.7	49.8	94.5				0	0.438
BEFVAJ01	2	100	293		213.7		9.5	96.9	109.9				0	0.464
BEFZIW	2	120	296		166.9		2.7	72.6	92.9				0	0.536
BEHZEV	2	100	293		209.6		-11.4	42	178.4				1	0.908
BEJMIO01	2	100	291		191.7		6.8	47.4	138.2				0	0.683
BEJYEU01	2	169	293		152.2		39.8	48.9	64.6				0	0.162
BEJZEV12	2	150	293		126.9		-24.9	45.9	105.9				1	1.032
BEKBOJ01	3	110	296	0.122843	33.1	62.5	-12.9	9.1	36.9	23.6	18.2	20.7	1	1.508
BEKDEB01	2	150	293		158.6		25.2	64	70.5				0	0.283
BELBUP01	2	123	293		132		12.8	27.3	92.6				0	0.601
BELHAB	2	123	293		178.1		23	43.4	113.3				0	0.503
BELRAM01	2	100	295		100.9		26.6	32.6	42.3				0	0.154
BELREQ01	2	100	295		94.8		3.8	30.5	60.9				0	0.599
BELYUN01	2	123	296		60.7		8.3	22.4	30.2				0	0.359
BEMCIH	2	100	296		155.1		10.5	19.7	125.2				0	0.738
BEMJOS01	2	123	293		190.3		10.7	35.7	144.4				0	0.7
BEMQOZ01	2	100	293		152.9		26.3	55.9	72.2				0	0.297
BENAFM11	2	173	293		238.6		12.4	84.9	142.9				0	0.543
BENAFP02	3	100	293	0.977393	222.7	23.9	-77.9	34.1	263.6	7.8	11	6.1	1	1.553
BENANT03	2	180	293		275.2		5.1	31	240.1				0	0.851
BENCLN02	2	110	293		182		12.3	51.7	119.5				0	0.584
BENICL01	2	173	293		407.4		58.7	139	215.7				0	0.38
BENJUZ01	2	120	298		178.7		42.4	45.5	92.6				0	0.278
BENMOW07	7	103	293	0.927915	160.3	22.2	-23.4	71.6	112.8	5.5	7.8	19.1	1	0.846
BENTET02	2	100	293		116.4		-19	49	86.3				1	0.905
BENZAC09	5	100	293	0.757111	231.9	39.5	40.9	94.4	100.3	17.2	9.7	13.8	0	0.252
BENZDC11	2	90	293		143.8		-3	31.9	115.5				1	0.821
BENZID03	2	120	293		89.3		-41.3	43.7	86.2				1	1.438
BENZID09	3	100	293	0.924599	54.4	11	-0.3	0.6	54.1	3.4	4.8	2.9	1	1.001
BENZID13	3	100	293	0.990873	83.5	5.7	-38.8	40.9	80.9	2.3	2.8	5.1	1	1.443
BENZIL05	2	100	293		176.2		32.7	32.7	112.5				0	0.448
BENZON12	2	90	293		179.1		11.5	42.6	126.6				0	0.637
BEOXAZ01	2	100	293		67.7		-73.1	26.4	112.6				1	2.82
BEPNIT01	2	173	293		161.8		12.2	28.2	122.1				0	0.677
BEPTOF02	2	133	293		100.1		14.6	14.7	71.2				0	0.563
BEPZEB01	2	150	293		187.7		42.3	68.7	78.4				0	0.191
BEQGIN04	4	100	293	0.984439	209.4	17.5	33.8	69.6	108.5	2.8	8.3	7.8	0	0.353
BEQKAJ01	2	100	293		70.6		-4.3	0.9	73.8				1	1.111
BERDOR01	2	120	293		236.9		6.1	70.6	162.6				0	0.654
BERPIY	2	173	300		195.4		-332.1	36.3	455.4				1	4.937
BERPUK	2	203	300		222.2		-33.5	73.9	181.2				1	0.968
BERTOH05	7	180	293	0.91282	271.5	45.4	27.8	101.8	144.1	2.3	34.5	8.8	0	0.425
BERZON02	2	180	293		169.6		-6.9	25.1	151.2				1	0.933
BESHOW01	2	173	293		125.7		-18.6	17.4	126.9				1	1.158
BESKAL02	2	130	293		198.9		1	56.6	142.6				0	0.707
BESKAL04	6	100	293	0.978676	149.8	10.7	12.8	40.8	97.1	3.2	4.1	7	0	0.559
BESKEP01	2	120	293		254		5.1	112.3	139.5				0	0.523
BESNAO	2	153	296		265.4		30.5	80.4	157.1				0	0.473
BESNUI	2	153	293		12.4		-0.7	4.3	8.8				1	0.759
BESRIA01	2	135	293		167.1		36.7	36.7	95				0	0.346
BETHAZ01	2	123	293		93.3		8.7	13.1	71.8				0	0.674
BETJAL01	2	120	293		217.5		-163.8	29.4	335.7				1	2.482
BETXAZ01	2	100	293		70.6		-10.5	35	46.1				1	0.802
BEVMIY01	2	100	293		155.2		4.1	67	85.3				0	0.519
BEVPEX01	2	100	293		173.9		13.6	42	119.5				0	0.605
BEVXEF01	2	123	293		90		-29.4	57.5	62				1	1.014
BEWKUJ15	2	173	293		76.8		-7.4	11.7	72.2				1	1.039
BEWKUM	2	173	290		-90.2		-33.4	-33.4	-23				3	-0.116
BEWXEG01	2	123	293		382.9		-36.6	168.5	254.8				1	0.753
BEWYAE01	2	173	293		-50.7		-64.2	-29.9	42.8				2	-2.085
BEWYUY	2	160	293		221.3		11.9	82.5	128.5				0	0.523
BEWZOS02	2	150	298		175.8		-9.5	15.8	168.6				1	1.018
BEXQOK01	2	100	293		145.3		-0.7	31.2	115				1	0.795
BEXROL	2	120	293		194.5		2.1	94	99.9				0	0.499
BEZHIZ	2	123	296		177.4		-11.8	46	143.1				1	0.874
BEZHUL	2	173	296		279.8		32.9	91.1	158.5				0	0.445
BEZPOM	2	100	295		152.6		19.9	50.5	83.5				0	0.413
BEZQII02	2	100	293		144.2		13.3	21.4	110.1				0	0.668
BEZZUB01	2	150	293		90.4		3.5	24.9	62.3				0	0.649
BHMSIN01	2	171	293		59.9		-1.7	12.2	49.4				1	0.852
BIBDIB01	2	130	296		203.7		-55.3	38.1	217.4				1	1.362
BIBNAB01	2	185	293		230.5		25.7	42.5	163.3				0	0.594
BIBXIT02	3	100	293	0.808061	-56.1	19.3	-76.3	-11.1	31	11.4	4.6	3.2	2	-1.901
BIBZUJ04	2	123	291		189.6		31.7	67.6	92.3				0	0.316
BICCIZ02	2	100	296		178.4		25.3	62.8	92.2				0	0.371
BICINE01	3	93	293	0.986795	155.2	12.7	-13.6	63.3	106	5.2	4.5	3	1	0.768
BICVIS02	2	100	293		226.2		-49.7	-30.3	295.9				2	1.6
BICZIX	2	173	298		295.1		-97.6	-95	472.5				2	2.037
BIDRUB11	2	100	293		138.3		1.7	17.9	119.1				0	0.846
BIFPEL01	3	100	293	0.998249	240.8	7.1	-12.3	45.6	208.7	2.6	3.3	1.3	1	0.913
BIFUOR01	2	223	293		260.2		-25.4	70	216.1				1	0.926
BIFZUL02	2	93	293		190.3		33	76.2	83.5				0	0.262
BIGVUI01	2	100	293		164.6		39.2	43.3	83.9				0	0.269
BIHYAS10	2	138	293		247.5		27.1	30.7	190.8				0	0.658
BIJCIG04	2	120	293		185.4		17.3	49.9	119.9				0	0.549
BIJDII01	2	173	293		149.3		1.6	67.1	81.3				0	0.532
BIJWAS03	9	90	293	0.98438	288	13.6	-148.4	148.1	284.7	19.8	13.9	16.7	1	1.523
BILCOO01	4	150	293	0.904266	240.6	44.8	-1.8	97.4	147.1	1.8	6.9	38.7	1	0.613
BILCUU11	2	100	293		207.8		32.2	46	131.7				0	0.474
BILNAN01	2	100	291		196.2		54.1	54.1	90.6				0	0.183
BILZAX01	2	150	293		140.9		28.6	47	66.3				0	0.266
BIMKUD02	3	90	293	0.975695	214.4	23.9	-6	79.3	143.2	11	7.7	26.9	1	0.689
BIMSUL01	2	173	293		144.5		-14.5	79.7	79.7				1	0.65
BINAPH11	3	100	293	0.986662	164.1	13.5	31.9	65.4	68.6	0.7	6.2	7	0	0.221
BINFAF10	2	120	293		-18.4		-57.8	16.7	22.3				1	-4.248
BINMEQ04	4	90	290	0.957132	139.8	16	-26.4	44.2	122.3	8.5	7.4	2.4	1	1.061
BINMEQ06	3	100	293	0.097874	21.5	46.1	-0.2	10.7	11	3.2	10.8	32.2	1	0.52
BIOTIN12	2	173	293		140.1		35.7	37.6	67.6				0	0.227
BIOTME11	2	103	293		118.2		-33.8	28.3	123.4				1	1.333
BIPCIN02	2	173	293		125.1		8.8	12.5	103.9				0	0.76
BIPHDS02	2	93	293		120.1		35.8	42.7	42.7				0	0.057
BIPHEN03	2	110	293		282.9		34.8	48.5	203				0	0.587
BIPHNE01	2	130	293		155.5		34.3	57.6	64.9				0	0.195
BIPYRL03	3	110	293	0.994899	347.3	17.6	61.5	70.5	220.6	9.1	4.9	4.2	0	0.451
BIQTAW01	2	143	293		116.8		-1.1	43.7	74.6				1	0.647
BIQUOL	2	113	293		7.5		-7.5	6.1	8.9				1	2.202
BIRKIW04	2	123	293		155.1		10.6	64.7	80.9				0	0.45
BIRKOC03	2	123	293		109.3		26.2	37	46.8				0	0.187
BIRMEU02	2	150	293		193.6		-3	30	167				1	0.876
BIRWEE01	2	180	293		120.8		-28.4	56	92.9				1	1.007
BIRWUU01	2	100	293		195.7		12.5	59.7	125.5				0	0.572
BIRYIK11	2	133	293		128.7		-8.9	46.2	91.7				1	0.781
BISJAO02	2	173	293		271.1		11.2	127.6	134.9				0	0.452
BISMEV05	2	150	293		129.9		-2.2	48.8	83.8				1	0.66
BISMEV11	2	100	293		201.3		22.8	60.4	120.2				0	0.479
BISMEV12	2	100	290		140		26.5	39.6	75.2				0	0.345
BITCEM12	2	95	293		168.8		-3.7	23.3	148.5				1	0.906
BITNAT11	2	150	293		193.5		60	60	75.5				0	0.079
BIVNAV10	2	123	293		0		0	0	0				0
BIVNEZ10	2	123	293		1.9		0	0	1.9				0	1
BIVNID10	2	123	293		0		0	0	0				0
BIVNOJ10	2	123	293		0		0	0	0				0
BIVTUV	2	126	293		138.7		-9.6	55.3	93.5				1	0.74
BIVYUA01	2	120	293		149.9		-3.5	70.1	84				1	0.58
BIWJAV01	2	100	296		30.8		-24.3	27.4	27.5				1	1.693
BIXGIY05	2	90	293		159.6		11.6	21.6	126.6				0	0.719
BIXGIY06	2	90	293		145.9		-0.1	20.2	126				1	0.864
BIXGIY07	2	90	293		142.8		13.7	36	94.2				0	0.559
BIXPON11	2	100	293		125.7		8.2	42.3	75.9				0	0.536
BIYSEH11	2	100	298		125.1		-27.8	41.4	111.4				1	1.114
BIYSEH13	3	100	293	0.960538	142.9	20.5	-9.9	58.6	94.6	2.1	8.7	13.8	1	0.73
BIZHIB02	2	95	293		26.2		-10.8	12.8	24.2				1	1.336
BIZKOM01	2	100	293		207.2		6.2	94.6	108.6				0	0.489
BIZSEI01	2	112	293		252		-154.7	90.5	309.9				1	1.891
BIZYUG	2	90	297		93.1		-6.2	45.8	53.9				1	0.643
BLACTO02	2	100	293		81.8		14.4	30.7	37.2				0	0.277
BNPERY03	2	100	293		135.4		-34.9	45.5	124.7				1	1.179
BNZQUI02	3	113	293	0.985621	288.1	24.6	-8.4	46.2	251.3	11.7	10.3	3.9	1	0.898
BOBVIY	2	120	298		107.4		15.2	46.4	46.4				0	0.288
BOBVIY12	4	100	296	0.889781	89	22	-1.6	9.3	81.4	4.4	3.1	14.8	1	0.931
BOBZAC02	2	236	293		135.5		25.6	26.3	83.9				0	0.429
BOCKEK05	6	155	300	0.995104	219.8	9.6	33.8	82.8	105.3	2.5	2.4	5.5	0	0.322
BOCMOV02	2	90	293		164.2		-38.9	64.8	137.7				1	1.08
BOCNEM01	2	143	293		118		11.7	11.7	95				0	0.704
BODFEF01	2	100	293		97.4		11.1	21.9	64.8				0	0.55
BODMIQ01	2	120	293		190.9		-6.9	32.5	166.1				1	0.903
BODQOA01	2	90	293		134.7		22	35.9	77.9				0	0.412
BOGRUL	2	193	293		-504.1		-318.2	-99.3	-80.2				3	-0.478
BOGVAX01	2	100	295		169		21.9	65.3	83.4				0	0.361
BOGXED01	2	173	298		199.4		26.1	76.2	98.5				0	0.361
BOHBOP01	2	125	293		188.1		24.5	40.3	124.9				0	0.529
BOHNAP	2	173	296		256.7		2.3	91.4	164.8				0	0.628
BOJZUX	2	150	293		2.9		0.4	0.9	1.6				0	0.416
BOKRAU02	2	100	293		247.1		-28.8	121.5	155.4				1	0.742
BOKRAU03	2	225	298		307		-28.8	144.3	191.9				1	0.718
BOLBIN11	2	150	293		36		-36.3	8.8	63.1				1	2.792
BOLBOV	2	100	295		161.6		8.4	72.7	81.7				0	0.45
BOLDIP15	8	100	293	0.97515	220.5	16.9	28.3	28.9	163.9	5.2	5.3	6.4	0	0.613
BOLFEN	2	150	290		139.3		-22.2	45	116.1				1	0.995
BOLQEY01	2	100	293		229.2		0.9	36.7	191.8				0	0.832
BOMKUJ01	2	120	293		82.7		8.4	12.8	61.6				0	0.643
BONBIR	2	173	298		155.9		-25.1	66.2	114.9				1	0.897
BONKOE03	2	105	285		143.6		-219	-8.4	341.6				2	4.908
BOPCEP	2	122	293		101.4		3.6	4.3	93.6				0	0.888
BOPFAO	2	153	293		95.5		-135.9	-60.4	279.3				2	5
BOPQUU01	2	90	300		187.8		-54.9	76.8	165.9				1	1.176
BOPSAA03	4	134	293	0.976772	162.9	17.7	4.4	35.3	124.3	4.6	8.2	5.4	0	0.731
BOPSAA07	4	135	293	0.989629	182	11.3	12.8	32.3	137.8	5.3	6.5	2.7	0	0.684
BOPSEE11	2	130	293		228.3		49.9	84.8	96.6				0	0.202
BOQCUF05	5	225	293	0.977497	106.7	8.6	12.3	42	52.6	1.6	3.3	6.6	0	0.376
BOQCUF10	5	100	300	0.941099	76.7	11.9	9.3	22	45.7	7.5	2.1	2.7	0	0.474
BOQHUK01	7	114	293	0.994727	147.2	5.3	1.9	51.8	94.1	1.7	4.5	2.5	0	0.624
BOQWEJ	2	203	296		232.9		30.1	61.2	143.1				0	0.482
BORDIV01	2	173	293		248.9		49.2	91.9	110.4				0	0.243
BORNON01	2	180	293		252		48.5	80.3	125.5				0	0.303
BOTHEY01	2	100	295		119		13.5	17	88.8				0	0.631
BOTWUD	2	100	293		341.3		64.2	122.8	162				0	0.28
BOTXAK	2	190	295		221.7		-21.2	67.2	176.4				1	0.888
BOVBOE01	2	150	298		120.3		39.1	39.7	42.2				0	0.025
BOVDUM02	2	100	293		280.7		4	106.3	174.4				0	0.599
BOVQIO01	2	100	293		118.5		16.7	49	53.6				0	0.309
BOVTUB01	2	100	293		150.7		7.7	56.6	87.6				0	0.526
BOWHIE01	2	138	293		132.6		-8.2	-1.2	141				2	1.134
BOWJAY01	2	173	293		139.2		-12.8	47.2	104.8				1	0.844
BOWKOO08	8	100	295	0.994916	135.5	4.2	-1.5	11.6	125.4	0.7	0.9	5.1	1	0.936
BOWRIQ01	2	100	296		-1.3		-23.8	-14.6	36.9				2	-40.235
BOWROW01	2	100	296		156.2		5.8	27.9	123.3				0	0.749
BOWRUC07	2	100	296		162.8		-21	25.7	157.4				1	1.1
BOWWOZ02	2	200	293		195		32.3	73.9	89.9				0	0.294
BOYDAV	3	125	298	0.847714	198.8	59.6	12.3	89.4	98.8	21.8	26.4	12.5	0	0.431
BPHENO03	2	223	285		179.7		10.9	84.6	84.8				0	0.41
BPHENO12	2	90	293		221.3		27.9	39.8	156				0	0.572
BPNECJ01	2	173	293		4.7		-15.3	-0.6	20.6				2	7.67
BPYBOZ01	2	153	293		108.7		5.3	37.7	66.1				0	0.557
BRABZA01	2	123	298		109.9		2.9	20.4	87				0	0.762
BRACTN02	3	123	293	0.977349	291.9	31.4	-47	155.8	184.9	16.5	39.8	7.6	1	0.789
BRBNIT01	3	173	293	0.741868	170	70.9	17.3	20	132.8	20	20.5	30.3	0	0.679
BRBZAC01	2	120	293		177		-14.3	37.5	154				1	0.95
BRBZAL03	3	100	293	0.982227	226.5	21.5	6	91.8	131	4.1	5.3	12	0	0.546
BRBZAM01	2	100	293		157.7		-37.7	-8.1	201.6				2	1.535
BRBZAO01	2	100	293		212.1		-28.3	31.1	209.1				1	1.12
BRBZAP01	3	100	293	0.859602	283.6	81	14	95.1	177.2	28.8	18.2	34.8	0	0.57
BRBZNT01	2	173	293		218.2		-7	74.9	151.2				1	0.722
BREFEL02	2	100	293		47		-28.4	16.6	58.6				1	1.859
BRFUSO03	2	100	293		134.8		19.8	46.5	69.5				0	0.366
BRHPCN01	2	173	293		122.3		2.1	44.6	76.1				0	0.603
BROXUR11	2	118	293		111.2		-5.8	34.1	83.3				1	0.799
BRPITC01	2	213	293		622		48.9	274.8	308.5				0	0.411
BRURAC11	2	150	293		148.3		3.8	24.3	120.7				0	0.786
BRZBRA01	2	175	293		207.4		10.1	41.7	156.7				0	0.703
BSULFA01	2	133	293		171		41.4	43.1	88.1				0	0.271
BTFZEP10	2	153	293		361.8		91.3	127	150.2				0	0.16
BTOLYL03	3	120	293	0.99485	254.4	12.9	26.2	104.6	126.9	6.4	3.5	3.1	0	0.391
BUAMIC01	2	130	293		190		-4.1	64.1	130.7				1	0.707
BUAZBZ04	4	100	293	0.986083	141	8.6	-8.3	54.9	95.1	10.5	6	6	1	0.729
BUBLIT01	2	123	293		158.1		-9.7	84.4	84.4				1	0.592
BUBWIE01	2	123	293		150.6		34.6	58.6	58.6				0	0.158
BUBXAY01	2	198	293		49.5		-19.4	20.7	48.1				1	1.365
BUBXEB01	2	173	293		96.8		-27.6	44.9	79.4				1	1.107
BUCYUU01	2	213	293		237.1		36.9	97.9	103.8				0	0.28
BUDDUZ01	2	90	293		154		30.5	47.1	78				0	0.305
BUDMAP	2	193	290		115.7		-7.3	42.4	80.9				1	0.76
BUDNUK	2	130	296		120.7		-37.3	20.2	137.3				1	1.453
BUDPEW01	2	173	296		195.4		22.6	38.2	135.7				0	0.575
BUDWUU02	3	173	293	0.98291	170.2	15.9	1.9	67.5	101.8	3.2	1	11.9	0	0.583
BUDZEG01	2	100	292		144.5		19.7	32	93.8				0	0.51
BUFCEL02	2	90	298		199		51	55.1	95.6				0	0.221
BUFGIS01	2	130	293		71.6		-3.9	28.3	47.3				1	0.714
BUFGOY01	2	130	293		169.3		-13.9	-10.6	193				2	1.228
BUFNEV01	2	90	293		170.9		12.7	25.4	133.6				0	0.704
BUGKIX04	2	158	293		208.2		11	88.8	109.9				0	0.472
BUGPEZ01	2	120	293		234.5		42.8	43.9	150.3				0	0.454
BUHCOW01	2	125	293		130.1		-8.2	13.9	124.2				1	1.019
BUHGOA02	2	100	293		66.5		8.7	17.1	40.9				0	0.482
BUHSOM01	2	100	293		124.8		9.8	49.4	66.5				0	0.452
BUKBEO01	2	185	293		0		0	0	0				0
BUKJOG11	2	173	293		246.3		36.6	98.1	113.9				0	0.311
BUKYAI02	3	100	296	0.701017	149.6	69.1	0.3	38.1	111.2	20.2	23.5	26	0	0.741
BULCUG05	2	150	293		138.6		36.6	37.3	65.6				0	0.208
BULLAX01	6	189	290	0.996442	227.5	7.2	-9.3	88	149.7	2.3	3.8	1.7	1	0.696
BULVAL04	2	100	293		153.1		9.9	60.8	83.7				0	0.478
BUNGIA01	2	133	293		179.3		21.8	40.7	118				0	0.533
BUNPAB01	2	150	293		222.7		23.7	95.8	105.2				0	0.363
BUNREH03	2	150	294		121.8		-1.6	37.1	86.4				1	0.722
BUSFEA	2	193	293		299.8		56.3	108.8	137.9				0	0.27
BUSGAX01	2	100	293		217.4		-12.5	115.2	115.9				1	0.588
BUTNIN01	2	200	293		78.4		-29.5	-25.4	132				2	2.095
BUTPYR11	2	100	293		150.6		-7.6	68.6	90.3				1	0.647
BUTQOW01	2	100	293		202		44.5	69.4	90.8				0	0.226
BUTXUJ01	2	173	293		332.5		-14.8	94.6	253.1				1	0.805
BUVFOO01	2	120	293		203.4		-13.5	59.3	158.5				1	0.841
BUVSEQ03	2	120	293		82.6		-149.1	96.9	127.7				1	3.664
BUXBZA01	2	120	293		178.1		-51	48.8	179.6				1	1.301
BUXNOX04	3	173	293	0.511668	127.2	87.9	-29	-29	184.1	23.6	23.6	41.4	2	1.691
BUXNUD01	2	123	293		135.8		9.1	31.8	95.3				0	0.633
BYITOT02	2	122	293		208.2		-33.2	51.3	189.8				1	1.073
BZACBF	2	93	293		187.6		-3.2	27.1	164.4				1	0.89
BZAMID11	5	90	293	0.922837	208.7	25.7	32.6	80.4	97.7	63.4	17.3	53.5	0	0.309
BZANIL01	2	120	293		205		7	38.4	160.9				0	0.746
BZANPC12	2	90	293		161.5		12.2	70.1	80.5				0	0.419
BZAZIN02	2	165	293		221.8		17.3	31.2	174.5				0	0.705
BZCYDY01	2	186	293		243.9		-29.6	-29.6	301.1				2	1.367
BZHYDX03	2	150	293		-3		-5.7	0.1	2.5				1	-2.7
BZITHO01	2	173	293		252.8		-14.4	87.9	180				1	0.767
BZOINN03	2	173	293		113.4		-66.4	79.4	99.4				1	1.476
BZOXZO01	3	100	293	0.99237	176.7	11	39.4	55.4	84	3.6	2.8	4.4	0	0.25
BZOXZT01	2	165	293		188.8		24.8	49.3	115.9				0	0.479
BZOYAC02	3	143	293	0.697788	-138.9	64.6	-86.9	-48.2	-3.4	22.6	19	22.3	3	-0.603
BZPHAN01	2	120	293		177.6		-15	82.4	111.4				1	0.707
BZPHOT01	2	183	293		183.2		17.6	81.2	85.6				0	0.368
BZPPAM01	2	200	293		-176.3		-326.3	-17.8	161.2				2	-2.665
BZPPOS01	2	203	293		186.7		-0.6	13	174.6				1	0.937
BZQDCL11	2	90	293		177.9		-3.6	71.4	111.5				1	0.642
BZTETO01	2	173	293		156.7		-3.4	73	87.7				1	0.579
BZTROP11	2	150	293		158.6		10.5	37.2	111.7				0	0.635
CABCUD34	9	100	293	0.992929	245.6	9.1	66.2	82.3	100.8	4.8	4.4	3.1	0	0.139
CABPYR11	2	100	293		138.4		-116.5	71.6	176.3				1	2.229
CABRME01	2	173	293		194		-35.9	-35.9	263.5				2	1.562
CABVOQ01	2	173	293		140.8		37.7	49.1	54.8				0	0.121
CABYAG01	2	90	293		166.9		35.2	44.7	88.9				0	0.318
CACGUI01	2	120	293		103.6		7	26.9	70.1				0	0.606
CACRED	2	125	293		218.2		40.2	68.9	111.7				0	0.324
CACYIQ01	2	150	291		190.5		34.3	68.7	89.2				0	0.286
CADKID01	2	200	296		117.5		6.6	55.4	55.9				0	0.419
CADSOP01	2	150	293		135.7		20.1	20.1	96.2				0	0.558
CADVUY01	2	100	293		55.7		7.3	22.2	26.4				0	0.342
CAFORM01	2	100	293		63.3		-20.3	20.6	63				1	1.317
CAGJEC01	2	100	296		160.3		8	43.1	110.5				0	0.634
CAGMAB	2	120	296		127.4		12.2	57.4	58.6				0	0.362
CAGPUV01	2	150	293		209.7		39.8	39.8	132				0	0.436
CAGXAJ01	2	138	293		211.9		43.9	58.5	111.8				0	0.317
CAHTEM	2	100	298		121.5		40.8	40.8	40.8				0	0
CAHVAI01	2	155	293		275.8		-4.2	115.8	165.8				1	0.613
CAJKIH01	2	223	293		182.5		0	87.9	95.3				0	0.52
CAJWUG01	2	173	293		225		-23.2	51.4	197.2				1	0.977
CAKSAJ	2	153	293		219.8		59.9	60.3	102				0	0.19
CALQIQ01	2	100	296		139.6		18.4	60.3	62				0	0.31
CALSAJ	2	203	293		345.7		-0.8	78.5	270.1				1	0.779
CALXES21	2	100	293		119.9		3.6	13.8	102.8				0	0.826
CALYAR	2	173	295		280.6		40.3	43.1	199.2				0	0.562
CAMBAV01	2	200	298		175.2		2	55.4	118.6				0	0.663
CAMPQU02	2	100	293		164.7		-85	-16.2	259.9				2	2.172
CANANP02	2	185	285		154.8		38	42	75.8				0	0.243
CANCOK03	2	150	294		163.9		10.8	18.6	134.7				0	0.755
CANDOM11	2	123	293		183.8		-114.2	112.9	182.7				1	1.636
CANDUR01	2	95	294		98.5		1.9	23.3	73.6				0	0.725
CANTHX11	2	100	293		194.1		-6.9	49.8	152				1	0.816
CAPLAC15	2	123	293		200.9		-22.7	96.9	127.9				1	0.746
CAPYAT11	2	198	293		133		20.3	49.8	63.5				0	0.323
CARJAG01	2	173	293		94.5		1.8	33.1	59.9				0	0.612
CARJOW01	2	150	293		209.4		-28.9	30.8	207				1	1.129
CARPET01	2	93	293		53.8		-5	28.6	30.3				1	0.655
CARTEN01	2	130	293		204.3		32.9	45	128.1				0	0.462
CARZIF10	3	100	293	0.988486	165.8	12.7	-19	55.5	130.1	2.9	2.8	12.7	1	0.895
CARZOK01	2	173	293		34.1		6.4	12.1	15.6				0	0.271
CASBOQ	2	100	298		120.7		12.4	36.3	72.8				0	0.497
CASGEI02	2	100	293		209		-86.5	137.9	154.1				1	1.171
CASHOT02	2	143	293		253.4		-0.6	90.7	165.6				1	0.65
CASQAP01	2	220	293		221.3		-76.7	79.1	218.4				1	1.337
CASRPP22	9	113	293	0.950646	163.8	17.9	42.5	42.7	80.1	5.2	5	8.5	0	0.228
CASTOG01	2	93	296		78.4		-13.2	21.7	69.8				1	1.058
CATCOL13	4	100	293	0.998206	193.5	4.5	-97.6	13.5	270.6	2.9	1.2	7.1	1	1.974
CATDAE01	2	120	293		101.7		-50.1	20.9	130				1	1.787
CATNEQ01	2	173	293		180.2		-3.4	87.3	97.4				1	0.556
CATOLS01	2	100	293		188.2		27.1	50.8	112.4				0	0.448
CATZIG01	2	143	293		128		-16.7	29.9	114.4				1	1.027
CAVQAR01	2	100	293		189.8		20	60.9	110.8				0	0.474
CAVYIH01	2	110	293		174.8		29.9	36.1	110.3				0	0.456
CAWHIT01	2	173	293		135.8		-55.1	26	162.8				1	1.631
CAWMUI12	3	100	293	0.999193	152.9	3.1	34	59.9	60.5	1.3	2.8	1.7	0	0.172
CAXNUL06	6	90	295	0.981608	215.7	12.8	31.7	52.8	133.6	3.4	3	6.8	0	0.467
CAXQUO01	2	120	293		154.3		5.6	6.9	142.1				0	0.883
CAYJAO	2	203	299		151.9		-88.5	-12.4	250.6				2	2.266
CAYQAU02	2	100	293		170.2		38.4	42	91.6				0	0.31
CAYSUR01	2	100	296		144.5		22.3	57.2	66.2				0	0.301
CAZBZO11	2	100	293		150.2		15.4	39	97				0	0.54
CAZLAR01	2	100	293		125		4.5	14.2	106.3				0	0.815
CAZTON	2	173	296		188.2		18.8	23	147.1				0	0.679
CBALOS02	2	150	293		200		51.7	55.7	94.6				0	0.212
CBCHOL01	2	105	293		175.8		12.8	18.1	145.8				0	0.753
CBENPH02	3	140	293	0.823654	201.2	65.8	-207.7	23.4	364.4	1.8	19	47.8	1	3.176
CBFUZO02	3	98	293	0.966258	194	25.6	4.9	42.2	148	0.7	9.2	15.6	0	0.734
CBMCHL01	2	105	293		138.2		28.6	35.8	75				0	0.333
CBMZPN18	3	100	293	0.006481	-2.5	21.7	-1	-1	-0.4	9	8.8	3.8	3	-0.241
CBOATZ02	2	113	293		198.7		32.2	63	105.7				0	0.366
CBUDCX03	3	100	293	0.992986	208.1	12.4	20.9	43.2	145.3	1	2.3	8.5	0	0.594
CBZYAN01	2	173	293		203.7		37	44.4	123.8				0	0.423
CDSCBB	3	123	293	0.979315	244.8	25.2	-39.2	73.7	211	5.3	7.7	12.7	1	1.019
CEBGOF02	3	100	293	0.996152	174.9	7.7	-94.7	35.5	226.4	6.5	2.1	0.5	1	1.92
CEBGOF03	2	100	298		164.8		22.2	23.4	120.2				0	0.592
CEBKEZ02	2	100	293		170.9		-24.5	81.5	114.8				1	0.811
CECXAJ01	3	150	293	0.961306	233.6	33.1	69.1	83.6	83.6	19.4	7.1	7.1	0	0.061
CECYIS01	2	100	293		186.4		28.1	61.7	98.7				0	0.374
CEDRAF	2	100	293		158.3		-19.2	39.2	138.7				1	0.995
CEFYAP01	2	150	293		186		-3.2	47.7	141.8				1	0.779
CEGCAS01	2	163	293		111.2		10	39.6	62.1				0	0.467
CEGJAZ01	2	220	293		78.3		-5.2	28.3	55.4				1	0.773
CEGYOC03	3	115	293	0.989431	130.2	9.5	8.1	47.6	75.4	7	2.6	0.2	0	0.514
CEHCOH01	2	150	293		154.1		-14.6	17.6	151.1				1	1.075
CEHGEB01	2	100	293		190.4		-54.5	45.2	195.8				1	1.341
CEHQIQ	3	100	298	0.888564	90.1	22.6	-36.1	13.1	111.8	7	8.1	7.6	1	1.666
CEHYUL	2	153	296		243.2		-0.8	39.3	205.8				1	0.845
CEJGUU01	2	173	298		136.2		21.2	45.2	70.5				0	0.36
CEKBEZ01	2	150	293		140.8		-1.5	51.3	91.7				1	0.658
CEKMAH	2	140	293		179.7		9.6	39.4	131.7				0	0.676
CEKWEU	2	110	293		216.1		-20.9	61	177				1	0.912
CELLOB08	4	120	293	0.902489	64.1	12.2	11	19.2	34.1	7.1	2.7	2.8	0	0.36
CELLUB01	2	100	298		165.9		40.5	40.5	86.6				0	0.275
CELQUF	3	110	295	0.996699	62.5	2.5	7.3	25.3	30.1	0.8	1.5	0.2	0	0.363
CELWIB03	2	250	300		114.8		-228.5	81	256.8				1	4.44
CEMBAX01	2	180	293		175.8		-22.5	29.9	168.4				1	1.086
CEMCAZ	2	153	295		-1.5		-18.6	1	16				1	-21.832
CEMEBR11	2	150	295		192.2		-19.3	105.6	106.4				1	0.652
CEMFUV01	2	120	293		256.9		29.7	94.2	136.5				0	0.41
CEMJOT04	3	150	293	0.650546	139.2	72.2	-150.6	84.1	197.8	13.2	25.3	34	1	2.654
CENFOQ	2	223	293		236.7		41	41.1	155.7				0	0.482
CENHAE01	2	100	293		202.5		25.8	38.3	140.2				0	0.56
CENNOA01	2	150	296		146		-24	12.9	155.7				1	1.242
CEPJIQ01	2	110	293		134.4		4.7	34.6	95.8				0	0.674
CEPMOA01	2	120	292		214.3		24.4	47.9	143.4				0	0.551
CERKIU	2	100	299		205.3		14.9	66.2	126.5				0	0.538
CERKOA01	2	150	294		160.6		10.7	31.6	118.7				0	0.671
CERWAX02	2	150	293		172.9		-22.9	97.1	98.9				1	0.703
CERYAA05	2	110	298		216		54.7	72.1	92.1				0	0.171
CESDEM01	2	110	296		65.3		9.8	24.4	31.4				0	0.329
CESJUF01	2	200	293		397.1		-38.8	88.4	345.5				1	0.972
CETROI	2	90	293		50.9		-22.2	1	71.4				1	1.861
CETRUQ02	3	99	300	0.997	136	5.3	23.5	35.4	78.1	0.5	1.2	3.4	0	0.399
CEVPOK07	6	120	298	0.940593	148.3	18.1	-3.5	18.3	133.7	6.7	6.7	6	1	0.924
CEVPOK13	6	120	298	0.966555	171.4	17.6	3.5	25.1	143.3	6.2	4.7	10.1	0	0.813
CEWGOB02	3	100	293	0.944001	78.6	13.5	4.8	16.4	57.6	0.4	1.6	12.4	0	0.67
CEWKAQ02	2	110	293		166.7		41.7	56.4	70.4				0	0.17
CEWMOG01	2	120	293		180.1		15.9	45.8	119.4				0	0.571
CEWSAY11	2	110	293		128.3		38.2	38.2	53				0	0.114
CEWYIN	2	173	296		190.3		-15.9	41	164.7				1	0.951
CEYKOG01	2	110	293		157.3		25.2	60.4	73.1				0	0.302
CEYQOO01	2	173	293		3.2		-30.7	0.2	33.5				1	21.115
CEYYAG01	2	173	293		-81.6		-66	-65.3	49.4				2	-1.41
CEZBEO01	2	173	293		97.3		8.3	29.4	59.9				0	0.528
CEZVAG01	2	100	293		214		12.6	51.4	152.1				0	0.646
CFDAMZ01	2	113	293		231.8		-32.5	90.6	174.2				1	0.89
CHAEHP01	2	150	293		130.5		-27.5	40.4	117.4				1	1.112
CHBZOC01	2	123	293		152.7		42.8	43.6	67.6				0	0.161
CHEBAR01	2	173	293		137.5		-0.8	54.1	84.8				1	0.62
CHOCHL04	2	100	293		188.2		13.5	52.2	124.3				0	0.583
CHOENO02	2	100	293		177.1		25.2	50.1	103.4				0	0.437
CHOLAU04	2	198	293		271.4		-53.7	121	204.2				1	0.95
CHOLSI03	2	90	293		37.5		-11.4	19	29.9				1	1.101
CHOOLA01	2	123	293		361.1		74.7	96.6	196.5				0	0.331
CHOPTS01	2	150	293		248.7		44.7	73.5	133.3				0	0.353
CHPYRD01	2	150	293		205.8		17.6	25.5	163.6				0	0.707
CHRTCQ01	2	100	293		82.1		-9.2	10.8	80.4				1	1.093
CHXAMH04	2	150	293		88.6		-11.1	30.7	69.2				1	0.904
CIBZAR	2	100	291		155.6		37.7	46.2	73.3				0	0.227
CICHOL01	2	94	293		129.6		23.6	44.8	62.3				0	0.297
CICMAD	2	100	293		143.7		-34.7	35.3	142.8				1	1.237
CICQOW02	3	100	300	0.939002	217.9	39.3	-22.8	56	183.3	5.9	16.2	16.7	1	0.952
CIDCIB01	2	98	293		119.6		29.2	35	56.3				0	0.225
CIDYAP02	3	100	293	0.984736	121.3	10.7	-4.1	24.5	101.1	2.5	2	11.1	1	0.866
CIFQEN01	2	223	293		154.6		-4.8	59.7	100				1	0.677
CIFROY02	2	102	293		156.1		24.1	24.1	109				0	0.54
CIGPEN01	2	100	293		141.6		4.6	42.6	95.3				0	0.636
CIGSUJ01	2	100	296		207.7		16.6	66	126.9				0	0.527
CIHBAX02	2	100	295		-18.2		-11.5	-5.7	-1				3	-0.579
CIHBUS	2	123	293		121.3		16.2	48.6	57.3				0	0.337
CIHCUR02	2	150	293		183.5		59.2	60.3	65.8				0	0.036
CIHHIK01	2	120	293		184.3		-14.5	70.8	129.1				1	0.775
CIJXOI11	2	120	293		194.4		32.3	39.1	124.8				0	0.471
CIJZEB	2	100	295		179.8		12.7	32	136.4				0	0.683
CIKKAK03	4	100	295	0.998339	176	4.6	5.1	34.3	137.6	2.5	1.1	5.8	0	0.749
CIKKUE01	2	100	295		126.8		9.8	11.8	105.6				0	0.754
CIKLEP01	2	100	295		177.6		-3	53.4	128.4				1	0.735
CIKLOZ04	5	100	295	0.995933	159.3	6.1	-19.2	12.8	163.8	2.1	1.2	6.9	1	1.162
CIKNUI01	2	100	296		93		12	13.6	67.8				0	0.598
CIKXAX	2	133	294		194.1		-0.6	35.2	160.5				1	0.826
CILHIO06	3	120	293	0.998473	157.3	4.4	7.5	30.3	119.8	2.1	3.5	2.7	0	0.713
CILHIO12	3	100	293	0.992031	166.5	10.6	19.6	54.7	93.6	7.2	1.6	1.9	0	0.441
CILHIO40	5	100	293	0.988274	151	10.6	27.3	40.3	84.5	3.5	4.2	2.8	0	0.376
CILXAW02	2	200	293		242.9		28.8	88	127.7				0	0.404
CILZUS01	2	100	293		149.6		30.9	59.5	60.7				0	0.197
CIMDEH	2	173	298		109.9		22.8	27.8	59.7				0	0.334
CIMHIP01	2	90	293		166.8		-0.8	11.3	156.6				1	0.942
CIMMUI01	3	95	296	0.972679	137	16.2	23.6	41.8	72.6	8.9	5.7	1.8	0	0.355
CIMZON03	3	100	293	0.958149	101.6	15	-26.2	36.5	91.1	27.8	6.8	5.5	1	1.158
CINMAC07	5	100	293	0.961171	237.1	28.6	5.4	97.2	136.9	2	12.6	16.9	0	0.549
CINMER06	2	120	293		81.7		-9.2	44.3	46.7				1	0.683
CIPGUG	2	155	295		127.8		4.8	43.6	79.9				0	0.586
CIPMOE	2	100	293		154.3		32.4	40	83.4				0	0.327
CIPQOH	2	193	298		170.4		7.4	49.3	114.3				0	0.625
CIQTIG	2	113	293		148.8		7.1	18.8	123.1				0	0.778
CIQYEH	2	100	293		55.3		-9.3	22.9	41.9				1	0.925
CIQYOR02	2	100	293		191		11.7	48.5	132.6				0	0.627
CIRNEY	2	120	298		141.9		1.2	17.3	123.2				0	0.861
CIRSON02	2	100	291		238.8		34	56.3	151.4				0	0.486
CIRTEC01	2	181	293		243.4		-287.9	222.5	290.1				1	2.573
CISRAZ01	2	90	294		128.7		14	54	61.7				0	0.368
CITARC01	2	90	293		113.1		16.3	48.6	49				0	0.288
CITNIN02	2	147	293		142		39.7	42.3	61				0	0.149
CITRAC11	2	150	293		169.1		16.4	59.6	94.2				0	0.457
CITSOP	2	100	296		136.6		40.6	42.3	54.9				0	0.104
CITXAE11	3	100	293	0.999401	124	2.1	11.4	40.5	72.9	2.7	1.7	2.3	0	0.493
CIVLAU02	2	100	293		210		45.9	60.6	106.3				0	0.284
CIVRII01	2	133	293		200.8		-64.9	30.3	230.3				1	1.509
CIVWAF11	2	113	293		183		35.4	68.3	81.2				0	0.247
CIVYIP02	2	113	293		170		2.8	39.3	128.9				0	0.737
CIWCIV01	2	223	296		-137		-58.1	-40.8	-37.6				3	-0.15
CIWKOJ01	2	93	293		127.7		23	27.5	78.1				0	0.429
CIWVUB	2	100	296		97.3		-2.8	26.7	73.6				1	0.783
CIXFEU01	2	100	293		137.7		-0.8	59.8	79.5				1	0.58
CIXRAC01	2	110	293		137.2		19	52.2	67.1				0	0.347
CIXSAD01	2	100	293		177.3		0.3	73.6	104.9				0	0.585
CIXYIR02	2	200	293		268.9		65.3	69.8	136.2				0	0.261
CIYFOF01	2	125	293		164.9		7	30.1	128.7				0	0.735
CIZRAE02	2	90	293		193.3		30	49.3	116.3				0	0.441
CLACET03	6	90	293	0.987422	236.1	15.6	40.3	96.7	102.6	2.3	12.2	2.1	0	0.26
CLACPH01	2	133	293		243.4		42.8	58.4	145.2				0	0.416
CLACTN03	3	120	293	0.860651	191.8	54.6	-27.3	13.7	204.6	20.5	8.3	25.9	1	1.215
CLAHMB01	2	123	293		235.3		-2	49.2	189.7				1	0.81
CLANAC11	2	100	293		140.7		15.3	16.8	108.9				0	0.663
CLANDH02	3	110	293	0.994129	172.9	9.4	34.4	50.6	89.4	3.8	0.7	4.9	0	0.315
CLANIC05	2	110	293		222.9		46.6	57.5	121.8				0	0.333
CLAZBZ02	2	100	298		175.2		35.5	53.6	88				0	0.296
CLBZAC02	3	100	293	0.989409	222.1	16.2	1	75.7	146.9	3.8	7.6	4.8	0	0.652
CLBZAM13	2	150	293		195.6		4.5	47.3	145				0	0.714
CLBZAP05	6	100	293	0.672048	261.2	68.5	37.8	65.3	162.2	23.9	28.8	17.8	0	0.469
CLBZNT07	9	163	283	0.984233	203.1	7.1	4.6	36.3	163.2	3.5	4.6	7.7	0	0.777
CLBZNT16	9	163	293	0.934497	252	33.5	31.3	53.8	168.7	10.1	7.9	16.3	0	0.541
CLCYBQ02	2	193	293		216.9		57.1	71.5	90				0	0.151
CLEMAS02	2	90	293		114.8		22.6	38.6	54.4				0	0.275
CLMEOP01	2	203	293		246.8		43.7	81.9	123.1				0	0.32
CLNOBE05	2	100	293		248		53.4	58.5	139.9				0	0.344
CLONDC11	2	185	293		158.2		-25.6	16.5	166.2				1	1.222
CLPCPN02	2	90	293		183.3		24.9	29.9	130.1				0	0.569
CLPHOL12	2	150	293		270.7		-6.1	121.6	156.9				1	0.598
CLPRPR01	2	123	293		205		-63.4	126.8	141.8				1	1
CLPSUL02	2	90	293		172.5		-3.3	84.4	92.4				1	0.551
CLSUCC01	2	100	293		215.9		21.6	79.7	117.3				0	0.437
CLURAC11	2	150	293		121.5		0.8	7.3	113.5				0	0.926
CMCHOL01	2	105	293		129.8		30.7	31.7	68.5				0	0.29
CMEOXE01	2	145	293		145.1		-42.7	51.8	135.8				1	1.231
CMPHAA01	2	90	293		187.5		7.6	38.4	142				0	0.715
CMPXPA01	2	90	293		206.8		-4.8	22.1	190.1				1	0.94
CNANTH02	3	100	293	0.933498	87	16.4	2.9	4.8	79.4	8.2	1.6	9.8	0	0.878
CNCICN01	2	193	293		302.4		12.1	58	234.1				0	0.73
CNETPD01	2	100	293		201.6		-52	90.5	163.5				1	1.067
CNITBZ09	6	100	293	0.973032	229.8	23.6	-32.3	90.4	171.7	25.5	11.6	25.6	1	0.888
CNMARS01	2	173	293		351.7		-167.6	116.2	389.5				1	1.648
COBJAF01	2	150	297		225.9		-88.3	32.2	278.4				1	1.65
COBPEO01	2	100	293		249.7		34.4	82.8	136.3				0	0.402
COBROA01	2	173	293		192		53.2	65.4	75				0	0.113
COCHEJ03	2	100	293		254.1		57	67	134.2				0	0.299
COCVAR02	2	173	293		87.8		-52.4	28.8	110.7				1	1.871
CODHUY01	2	100	293		127.7		1.6	23.3	102.9				0	0.792
CODLUC	2	110	293		101.6		19.2	40.4	42.5				0	0.228
COFMEQ01	2	90	293		114.3		-0.6	34.8	80.5				1	0.707
COGGIQ01	5	100	300	0.998455	193	3.9	2.8	56.7	134.2	4.1	3.2	2.1	0	0.678
COGNOD01	2	100	296		223.2		28.3	58.3	139.3				0	0.492
COHWIF03	2	213	293		180.2		8.5	75.4	97				0	0.489
COJCAF10	2	143	293		0		0	0	0				0
COJCEJ10	2	143	293		0		0	0	0				0
COJCIN10	2	143	293		0		0	0	0				0
COJCOT10	2	143	293		0		0	0	0				0
COJLAO01	2	193	293		160.4		-15.8	22.8	152.9				1	1.055
COLTAY06	3	150	293	0.98459	228	20.2	46.4	70.9	113	8.2	7.3	5.3	0	0.289
COMHFN01	2	123	293		116.1		14.5	21.1	81.1				0	0.57
COMQUQ01	2	120	293		175.1		11.7	54	110.7				0	0.561
COMWOQ04	3	90	293	0.99992	113.8	0.7	-69.4	87.4	95.1	8.3	3.4	4.1	1	1.455
COPFOE	2	173	293		296.6		21.5	79.9	197.6				0	0.589
COPJEW01	2	90	293		215.4		-48.7	92.2	172.6				1	1.024
COPVAE01	2	173	293		202.8		26.3	73	105.1				0	0.385
COPXUA01	2	150	293		23.4		-300.1	-58.6	364.6				2	113.634
COQNOL	2	153	293		115.4		3.3	20.8	91.7				0	0.764
COQTUX01	2	200	293		117.3		-49.7	20	146.1				1	1.68
CORANN12	4	90	293	0.907179	232.5	15.7	29.9	99.1	106.9	2	7.3	6.7	0	0.326
CORONE03	2	100	293		160.2		31.9	39	90.7				0	0.364
CORTMS01	2	173	293		82.2		-17.7	26.8	73.1				1	1.103
CORTUZ	2	100	293		0		0	0	0				0
CORZIT	2	120	293		132.5		1.9	26.1	105				0	0.775
COSJID01	2	173	293		227.8		3.6	90.9	134.6				0	0.572
COTKUR	2	125	293		208.6		0	32.9	176.3				0	0.843
COTNII10	2	143	293		132.3		40.7	45.9	46.7				0	0.045
COTSAF02	2	173	293		160.2		3.9	35.3	121.6				0	0.732
COTYUF01	2	100	293		169.9		23.4	47.4	100.7				0	0.451
COUMAR11	2	90	293		170.1		7.9	49.5	114.2				0	0.619
COUMAR14	2	90	298		187.3		19.4	78.8	91.4				0	0.38
COUMAR16	2	90	298		185.2		40.6	59	87.9				0	0.253
COVJIG01	2	100	293		210		-3.4	94.3	120.8				1	0.586
COVPIN03	4	100	293	0.982251	118.2	9.1	-1.1	9.5	109.9	6.2	2.9	1.2	1	0.938
COWPIN01	2	200	293		241		66.4	81.5	95.1				0	0.118
COXGUS	2	150	298		71.9		-16.2	-12	99.6				2	1.621
COXLUW01	2	173	293		210.6		10	60.2	141.7				0	0.621
COXYAR	2	91	293		244.9		-3.3	83.6	167.3				1	0.689
COXZAS24	5	120	293	0.993572	173.9	6.5	6.1	77.9	91.3	3.1	1.6	5.7	0	0.486
COYLAF02	2	100	293		-175.4		-253.4	-32.3	105.7				2	-1.995
COYLIL01	2	110	293		158.2		22.4	52.7	84.3				0	0.388
COYRUD14	2	100	293		208.9		0.3	81.2	129.5				0	0.612
COYTAL01	2	125	293		210.7		-33.3	98	146.7				1	0.852
COZYIA	2	100	293		175.3		-4.7	20	159				1	0.939
CPDPSC	2	183	293		262.8		3.2	39.4	221				0	0.826
CPDTHO	2	113	293		150		35	39.1	77.2				0	0.279
CPENAD01	2	120	293		18.2		-30.1	19.4	28.7				1	3.253
CPTCET12	2	100	293		183.1		50.7	57.9	76.8				0	0.141
CPXACA01	2	90	293		136.3		-67.4	52.6	148.6				1	1.615
CRBAMP01	6	100	290	0.743544	73.9	24.1	4.3	20.8	49.1	6.6	11.4	7.1	0	0.603
CRBZOL11	4	100	293	0.698531	164.7	47.3	32.8	34.9	98.1	14.3	13.5	20.3	0	0.394
CREATH05	3	123	293	0.960583	109.9	15.7	-0.6	45.2	65.9	0.4	5.8	10.4	1	0.602
CRESOL01	3	123	293	0.989383	216.8	15.9	21.6	22.2	174.1	3.1	21.4	8.2	0	0.7
CRESOL12	2	173	293		203.5		-5.2	48.1	161.4				1	0.815
CROTAC01	2	120	293		446.3		32.9	156.6	265.9				0	0.512
CRYSEN02	2	125	293		188.2		10.3	50.7	128.3				0	0.624
CSALAN02	2	90	293		155.7		47.9	52.8	56.8				0	0.057
CSUCIM01	2	100	293		151.4		43.7	49.2	60				0	0.107
CTBROM06	2	123	293		319.4		78.2	115.1	132.2				0	0.166
CTCDEC01	2	200	293		256.2		-9	53.5	211.6				1	0.861
CTMTNA03	4	90	293	0.932752	135	16.9	14.7	56.2	65.5	7.6	3.9	5.8	0	0.373
CUBANE01	2	93	293		274.7		77.1	77.2	125.5				0	0.173
CUBHUE	2	100	293		164		29.6	52.9	83.2				0	0.324
CUBLIV	2	150	293		206.7		-27.8	116.7	118.2				1	0.705
CUCDEJ01	2	133	293		191.7		-13.4	74.1	132.1				1	0.755
CUDJIU01	2	123	293		156.7		30.9	63.6	63.6				0	0.207
CUDPOG01	2	100	293		138		17.5	55.1	66.5				0	0.353
CUDTOM01	2	150	293		169.3		8.9	80.5	80.9				0	0.422
CUDVIG01	2	92	293		102.3		16.2	39.2	47.6				0	0.305
CUFYIL01	2	100	293		207.7		55.9	59.9	94.9				0	0.185
CUGDAM	2	90	293		186.1		23.5	26.3	137.4				0	0.608
CUHNEY23	2	150	293		175		28.5	66.7	81.2				0	0.299
CUJWIN	2	123	293		103.3		21.9	26.9	55.1				0	0.319
CUKCAM04	3	100	293	0.996713	163.1	6.6	-26.9	-3.9	191.3	6.4	2.4	2.8	2	1.36
CUKCAM15	6	100	293	0.799636	118.9	25.4	-23.1	-13	153.2	6	8.9	12.5	2	1.506
CUKDER02	2	155	293		159.5		24.3	54.1	82.3				0	0.361
CUKFAP01	2	155	293		162.7		-4.3	55.4	112				1	0.713
CUKHAU03	3	100	300	0.982914	171.9	16	34	68.9	70.7	5.9	4.8	5.1	0	0.212
CUKHEY01	3	100	300	0.995925	184.8	8.4	15.2	39.4	131.3	3.8	4	8.2	0	0.625
CUKQUU01	2	100	293		174.3		39.8	58.3	78.2				0	0.218
CUKTAG03	5	100	300	0.986963	238.2	16	-64.2	60.4	238	12.8	5.7	19.9	1	1.29
CULPOO01	3	123	293	0.991964	181	11.5	38.7	53.5	90.4	3.9	2.4	5.3	0	0.283
CUNVUD01	2	100	298		114.5		34.9	38.4	42				0	0.061
CUQCAU08	5	150	300	0.997301	120.7	3.9	18.2	23.9	79.1	0.4	1	3.6	0	0.502
CURKIJ01	2	130	293		202.2		53	59.2	92.3				0	0.192
CUTCUQ01	2	90	300		135.2		26.3	41.6	68.4				0	0.309
CUWKIO01	2	150	293		155		-31.6	76.3	110.6				1	0.915
CUXWIB02	2	150	293		67		12.6	12.6	41.9				0	0.436
CUYCEF01	2	100	293		200		19.8	70.8	111.5				0	0.454
CUYKEM01	2	95	293		134.2		2.3	49.8	82.9				0	0.597
CUZKUD	2	103	293		183.6		21.1	41.3	122.7				0	0.549
CYADOT01	2	200	293		150.8		21.7	59.7	70.1				0	0.319
CYBHMB01	5	154	293	0.99767	166.1	3.1	17.1	29.7	120.2	3.8	7.9	2.7	0	0.617
CYBTOL01	2	123	293		202.2		38.2	38.2	127.8				0	0.439
CYHACL03	2	173	293		217		42.6	51.2	124.9				0	0.376
CYHCAC11	2	100	293		-46.4		-195.1	17	124.7				1	-5.984
CYHEXO	2	133	293		226.5		37.9	65.1	126.1				0	0.385
CYHXUR09	5	90	293	0.990857	152.5	8.5	20.7	42.6	90.4	5.3	4.5	2.5	0	0.454
CYMINO02	2	153	293		156.4		11.2	72	74.2				0	0.4
CYNOAZ11	2	111	293		135.9		26.7	44.5	65.9				0	0.286
CYOCDL01	2	100	293		112.7		16.7	28.2	68.4				0	0.457
CYPAPR11	2	150	293		278.2		-83.1	94	265.3				1	1.262
CYPDBE01	3	128	293	0.947613	337.7	56.1	-91.4	161.3	266.4	56.9	0.5	3.7	1	1.064
CYPIAB01	2	100	293		152.3		11.8	68.2	73.6				0	0.402
CYSCLM11	2	203	293		117.6		-57.8	51.9	123.1				1	1.543
CYSTCL03	2	173	293		136.1		13.7	49.9	73.2				0	0.435
CYTBGL01	2	105	293		-49.8		-75.4	-10.8	35.9				2	-2.209
CYTIDI02	2	123	293		101		23.1	29	49.4				0	0.259
CYTOCH12	2	120	293		137.9		23.4	41.6	73.9				0	0.363
CYTOSC02	2	123	293		96.5		-29.9	11.1	114.6				1	1.508
CYTOSM03	2	97	293		152		4.2	22	126.3				0	0.801
CYURAC12	2	100	293		134.8		0.2	17.2	117.2				0	0.87
DABDEQ01	2	150	293		148.5		49.9	49.9	49.9				0	0
DABKUP	2	100	293		167		20.7	71.3	76.5				0	0.331
DABVAD02	2	173	293		125.1		-25.1	28.3	121.5				1	1.175
DACETA11	2	123	293		356.2		60.2	91.7	210.7				0	0.415
DACHQO01	2	100	293		83		-7.1	36.9	53.4				1	0.728
DADDER01	2	110	293		224.8		2.6	63.3	159.9				0	0.697
DADGOF01	2	180	295		94.8		-10.2	41.6	63.6				1	0.777
DADGUN01	2	100	298		143.2		-13.2	68.5	88.3				1	0.707
DADJUN02	3	93	293	0.986199	241.6	20.2	54.9	92.7	97.7	5.3	8.5	6.7	0	0.174
DADMED	2	150	296		-83.1		-50.3	-49.4	16.6				2	-0.806
DADPDS05	3	100	293	0.881611	129.6	33.6	-7.5	49.5	88.3	6.6	9.1	17.9	1	0.736
DADSEJ01	2	103	293		154.2		31.8	39.5	84.3				0	0.337
DADSOQ01	2	143	293		182.7		18.9	51.5	113.4				0	0.514
DADTEH02	2	150	293		153.8		-1.8	10	145.8				1	0.958
DAFQOT	2	173	293		216.7		-32.6	23.1	224.7				1	1.195
DAFXAM	2	173	293		76.6		-24.6	47.7	53.3				1	1.019
DAGHAX01	2	150	296		129		37.6	37.6	54.7				0	0.132
DAHGUO01	2	193	293		130.3		7.7	30.3	92.6				0	0.65
DAILEU01	2	150	293		223.1		30.3	94	100.9				0	0.313
DAJSEM01	2	173	293		85.7		-17.1	15.7	87.1				1	1.216
DAJSIQ01	2	220	293		151.7		29.6	38.8	83.8				0	0.356
DAJVUG	2	110	300		160.1		-89.4	3.4	240.4				1	2.136
DAKDUP	2	173	293		244.7		16.6	78.8	150.8				0	0.545
DAKYOE	2	100	298		128.5		-28.7	56.4	100.3				1	1.008
DALGON	2	243	298		810.3		-312.1	41.8	1045.8				1	1.751
DALGON06	3	90	296	0.997632	104.7	3.6	-7.3	-4	115.6	7.1	4.3	0.8	2	1.178
DALJAB	2	120	293		94.7		-47.9	-3.1	143.1				2	2.072
DAMCOU01	2	123	293		220		-15	12.6	221.8				1	1.079
DAMHPY01	2	143	293		159.5		35.3	46.2	79.3				0	0.274
DAMPEO02	2	100	293		192.2		-7	95.9	105				1	0.577
DAMTRZ22	2	199	293		2.8		-23.3	-2.5	28.5				2	18.795
DANFIH01	2	100	293		97.9		5.3	22.6	70.2				0	0.661
DANSOA	2	103	293		162.2		37.9	56.1	69.9				0	0.196
DANTEN02	4	113	293	0.850257	70.7	17.8	-10	14.2	66.5	2.4	5.7	10.4	1	1.083
DANTRO03	4	173	293	0.936255	175.6	20.1	26.5	30	119.9	8.5	4.6	7.9	0	0.529
DANTUK	2	150	298		126.6		-7.4	36.2	98.2				1	0.832
DAPMUF01	2	100	296		142.3		-14.1	65.2	91.9				1	0.741
DAPRAQ	8	130	290	0.998369	166.6	1.8	40.5	41.7	85.9	3.7	2	3.2	0	0.271
DAQLIT	2	120	296		193.5		8	89.1	98.3				0	0.462
DAQTOE02	2	120	293		247.4		-84.1	119	212.1				1	1.199
DARGEL01	2	100	298		15		-5.4	4.4	16				1	1.418
DARGOT02	2	120	293		107		17.6	44.9	45.3				0	0.258
DARNOC01	2	100	298		110.3		-13.4	48.7	75.4				1	0.802
DARSUK	2	123	293		159.3		18.1	59.8	82.8				0	0.403
DARVOJ01	2	100	296		32.8		6.6	10.6	15.7				0	0.276
DASFUA02	2	173	298		456.4		-273.2	-15.7	699.2				2	2.37
DASGAH02	2	173	298		360.3		-94	79.2	372.3				1	1.304
DASPAO02	2	120	293		199		-32.6	54.9	176.7				1	1.052
DASPAO03	2	150	293		199.3		12.8	71.1	117				0	0.519
DASVAU01	2	103	293		154		31	44.6	79.8				0	0.314
DATCEH	2	90	290		148.4		-17.9	12.9	153.1				1	1.154
DATNBZ01	2	223	293		108.7		-81.9	85.1	104.4				1	1.73
DATPAQ	2	150	298		104.7		-36.8	40.6	100.6				1	1.316
DATPOE	2	173	296		193.3		16.2	31.5	145.9				0	0.67
DATQIY01	2	123	298		33.7		9.6	11.7	12.4				0	0.083
DAVPOF01	2	90	293		226.6		50.7	50.7	128.4				0	0.338
DAVQOG01	2	203	293		101.2		-1.6	34.1	69				1	0.696
DAWFEN02	3	100	290	0.999964	172.3	0.7	57.9	57.9	58.5	0.4	0.4	1.9	0	0.003
DAWFUE02	2	100	298		293.1		31.7	107.4	159.1				0	0.427
DAWGAL02	2	100	298		302.8		47.7	126.1	134.8				0	0.282
DAWHEO01	2	123	293		118.3		9.2	38.6	71.2				0	0.522
DAXLOD01	2	150	293		211.5		37.9	56.3	119.2				0	0.381
DAXPEZ	2	173	293		253.1		31.3	77.1	146.6				0	0.452
DAXTAX01	2	165	293		162.7		36.9	61.3	65.6				0	0.175
DAYVOP	2	120	296		193.7		8.4	79.9	106.9				0	0.505
DAYZAF01	2	120	293		123.2		-48.1	30.9	138.4				1	1.539
DAZABZ02	2	100	293		158.8		30.4	50.1	79.8				0	0.308
DAZBAJ	2	120	293		207		-12.6	72	148.2				1	0.775
DAZCUE01	3	100	298	0.905945	113.2	25.8	-37.1	64.9	85	32.6	6.6	12.8	1	1.083
DAZDUF	2	173	296		194.4		1.1	8.3	184				0	0.945
DAZIND01	2	150	293		231.1		5.4	85.1	142.3				0	0.588
DAZNAP01	2	173	293		176.5		38.1	54.7	84.9				0	0.263
DBEZLM13	7	100	293	0.973652	228.8	20.3	35.5	87.1	109.4	7.4	6.6	7.3	0	0.319
DBEZPO02	2	100	293		229.3		13	89.2	130.1				0	0.504
DBHXQU03	2	193	293		36.3		-38.3	-14.3	88.5				2	3.533
DBOXEP11	2	223	293		200		35.3	61.7	104				0	0.342
DBRBCB11	2	123	293		236.5		-17.4	95.4	160				1	0.746
DBRBIP01	2	173	293		209.9		8.8	63.7	138.6				0	0.615
DBTACD01	2	193	293		92.9		-30.9	-26.9	149.9				2	1.965
DBTCBE01	2	100	293		221.8		54.9	81.6	88.6				0	0.149
DBTHPS01	3	173	293	0.977034	291.8	31.6	-57.4	27.6	317	1.8	0.1	29.4	1	1.304
DBZFUR02	2	169	293		399.5		92.6	141.8	172.2				0	0.196
DBZOSS04	2	100	293		171.7		29.7	54.4	89.3				0	0.343
DBZTHP01	2	100	293		153.7		22.5	38	94.4				0	0.465
DCBFRO01	2	173	293		248.4		28.2	51.3	170.1				0	0.569
DCBFRO03	2	173	293		233.4		47.1	59.8	128.8				0	0.347
DCBFRO05	2	173	293		107.7		-12	5.6	113.4				1	1.172
DCHLAN01	2	120	293		200.3		18.6	67.5	116.2				0	0.483
DCHXCR02	2	150	293		214.8		-10.9	91.8	135.5				1	0.677
DCLBEN06	2	100	293		146.7		-120	67.6	192				1	2.235
DCLBEN07	3	100	293	0.845974	191.3	57.7	1	73.4	118.6	13.6	15.4	56.4	0	0.609
DCLBPH01	2	150	293		120		-40.9	-13	172.6				2	1.799
DCLBQN01	3	135	293	0.961846	193.8	27.3	-50.6	86.5	156.2	6.6	9.5	11.1	1	1.076
DCLDXN03	3	97	293	0.999709	202.8	2.4	27.8	67.1	109.9	0.4	1.1	2.2	0	0.401
DCLPHM01	3	150	293	0.999889	194.4	1.4	37.6	37.6	120.8	1.9	1.9	2	0	0.425
DCMANT01	2	100	293		190.6		-0.7	28.9	163.3				1	0.856
DCPYAZ01	2	220	293		648.5		145.7	227.4	286.9				0	0.214
DCXPYO01	2	100	293		150.8		26.5	52.7	72.9				0	0.305
DCYPMG01	2	123	293		244.9		-79.2	95.5	227.3				1	1.258
DEABPH01	2	173	293		203.9		23.4	47.6	134				0	0.539
DEACAM01	2	200	293		264.2		16.5	62.8	186				0	0.639
DEBDIX12	4	118	293	0.993604	183.2	10.4	20.7	63.8	100.1	1.5	12.3	3.8	0	0.43
DEBHEX01	2	100	293		127		24.3	46.5	57.2				0	0.258
DEBXIT01	2	240	300		8.2		-1.8	5	5				1	0.834
DEBXIT05	2	240	293		58.4		-20.2	-8.9	87.2				2	1.848
DECFDP02	2	100	293		208.6		50.9	60.7	99.9				0	0.232
DECFEY	2	130	295		187.3		11.5	67.4	110				0	0.522
DECJAW01	2	105	293		130.2		4.4	32.3	93.9				0	0.686
DEDCUN01	2	100	298		124.4		-2.5	39.2	88.1				1	0.725
DEDDEY	2	100	298		113.2		10.2	20.5	82.8				0	0.64
DEDDIC	2	100	298		137.1		-40.1	26.5	148.3				1	1.397
DEDQEL	2	200	300		28.8		-20.1	-17	65.7				2	3.005
DEFDUN02	2	150	293		163.1		-0.9	52.2	112.6				1	0.693
DEFDUN03	2	150	293		247.5		57.1	94.8	98.7				0	0.166
DEFMUW01	2	213	293		126.3		11.7	24	90.8				0	0.625
DEFQAG01	2	110	293		137.8		22.8	57.1	59.1				0	0.261
DEFZIY01	2	100	293		24.6		-2.8	5	22.4				1	1.027
DEGCAT01	2	123	293		230.7		6.7	74.2	152				0	0.624
DEGDAV01	2	120	298		97.1		7.1	37	53.4				0	0.475
DEGGEB04	2	173	293		209.9		-60.1	78.8	189.5				1	1.199
DEGYUL01	2	100	293		225.4		51.4	79.7	97.7				0	0.202
DEJGII03	2	173	293		117.1		-169.8	74.7	208.1				1	3.347
DEKYIC01	2	100	293		190.5		39.8	42.9	110				0	0.365
DEMBAY01	2	100	293		154.5		10.8	24.6	120				0	0.703
DEMHUY01	2	123	293		146.1		-27.3	57	116.7				1	0.984
DEMJAG01	2	130	293		145.1		-126.1	6.1	254.7				1	2.828
DEMYEZ02	2	150	293		159.9		36.9	36.9	87.3				0	0.313
DEMYEZ04	2	186	293		2.2		-15.5	-5.4	23				2	18.073
DENPER01	2	120	293		146.9		35.6	55	57.6				0	0.149
DENWUR01	2	120	293		150.8		9.7	20.5	121				0	0.736
DEPKAK04	3	90	293	0.974035	181.5	21	14.9	75.1	93.3	2.2	10.1	8.7	0	0.428
DESDIO01	2	168	293		158.3		26.4	34.6	98.3				0	0.452
DESLIX01	2	100	298		160.2		-0.4	45.7	115.9				1	0.722
DESTDM01	2	150	293		141.9		-6.8	13.9	134.8				1	0.999
DETBAA12	3	150	293	0.999968	192.7	0.8	17.2	76.7	100.1	15	5.7	8.7	0	0.427
DETZOR	2	143	292		187.2		-136.2	-0.4	309.6				2	2.577
DETZUX	2	143	293		146.3		-12.7	36.5	122.5				1	0.924
DETZUX02	2	120	296		183.2		16.5	45.7	122.5				0	0.574
DEVBAH	2	143	300		216		-18.7	75.8	159.7				1	0.823
DEVCOW03	3	100	293	0.999891	126.1	0.9	20.6	47.9	58.5	0.8	0.9	0.9	0	0.299
DEWLOG01	2	150	293		124.4		24.9	35.6	64.6				0	0.317
DEXBEN01	2	200	293		409.2		52.4	165.1	196.8				0	0.349
DEXHAQ	2	173	293		0.8		0	0.3	0.5				0	0.65
DEXMET11	2	119	293		99.2		11.4	42.7	45.6				0	0.344
DEXXAG01	2	133	298		199.6		14.4	37.7	148.4				0	0.668
DEYHIA01	2	150	295		81.1		9.5	29.6	42.3				0	0.403
DEZBOC	2	100	296		115.3		28.9	41.1	46.1				0	0.148
DEZMUT	2	130	293		166.7		46	59.5	62.9				0	0.1
DEZTUX01	2	160	293		21.7		0.6	5.4	15.7				0	0.695
DGLYCI02	2	200	293		87.2		9.2	35.1	43.2				0	0.389
DGLYCN01	3	123	293	0.999301	125.9	2.4	-22.4	47.5	101	2.7	9.8	4.6	1	0.978
DHANQU02	2	130	293		139.5		24.6	24.6	91.2				0	0.475
DHDTIZ14	2	150	293		140.8		-20.5	37.9	123.2				1	1.022
DHNAPH03	2	133	293		286		46.1	69	174.5				0	0.444
DHPRTO02	2	173	293		45		-1.1	13.7	32.4				1	0.742
DHXANT12	2	150	293		157.2		-30.1	22.7	163.6				1	1.24
DHXBZP11	3	102	293	0.997251	156.5	5.8	-15.4	5.3	164.6	2.5	2.7	5.3	1	1.165
DHYANT01	2	100	293		112.1		6.4	16.4	89.8				0	0.741
DIBENZ14	7	90	293	0.911918	214.3	34.2	-15	16.4	213.2	6.9	19.7	13.3	1	1.063
DIBGEA01	2	173	293		271.9		23.1	30.9	218.7				0	0.718
DIBZAQ01	2	100	293		13.7		-4.8	2	16.4				1	1.555
DICRAI01	2	153	293		244.4		-31.7	-6.4	277.7				2	1.292
DIDJUX	2	150	296		147.9		1.5	33.1	113.6				0	0.756
DIDNIP01	2	100	296		189.4		56.9	57.6	77.3				0	0.106
DIFPUF01	2	120	298		138		-4.8	30.1	113.3				1	0.852
DIFROZ01	2	100	293		166.3		-14	32.2	148.4				1	0.974
DIFZIB01	2	150	293		201.9		4.2	98.1	101.2				0	0.476
DIGDIG01	2	100	293		62.2		4.2	21.2	37				0	0.525
DIGFAA01	2	120	293		249.5		34.4	54.9	162.9				0	0.509
DIHCEC01	2	93	293		148.3		20.9	63.4	65.4				0	0.297
DIJGUZ	2	123	295		88.8		-34	59.1	63.6				1	1.1
DIJKAJ	2	173	298		144.6		39.7	51.4	54.4				0	0.101
DIKCOP01	2	100	293		161.6		20	52.7	90.3				0	0.431
DIKPIP02	2	120	293		189.8		8.6	13.5	167.3				0	0.837
DIMEDO02	2	133	293		113.1		5.2	43.4	65				0	0.526
DIMNAN01	2	110	293		239.3		28.8	38.8	173.4				0	0.6
DIMNIY01	2	150	293		197.7		13.3	63.9	121.8				0	0.545
DIMPHE12	2	123	293		341.1		-2.4	164.7	184.1				1	0.539
DINICA14	2	150	293		89		-17.8	-0.9	107.4				2	1.412
DINPAR01	2	130	293		143.8		-99.1	0.6	234.3				1	2.455
DINWOM11	2	90	293		100.8		18.5	28.8	54.1				0	0.351
DINXIJ01	2	100	294		194.4		12.4	17.8	165.2				0	0.781
DIPGIS11	2	100	293		147		-10.2	55.8	102.1				1	0.761
DIRWIK01	2	173	293		278		70.2	99.8	111.4				0	0.146
DISKEY	2	100	297		156.1		8.8	68.6	80				0	0.453
DISKOI	2	90	296		167.6		33.1	41.3	94.9				0	0.365
DITBEN01	2	173	293		95		-25.4	50.8	69.6				1	1.001
DITBEN02	2	173	295		361.4		72.3	118.5	175.6				0	0.282
DITGAQ	2	100	296		9.7		-5.3	-1.8	16.8				2	2.299
DITHAN02	3	100	293	0.981248	181.6	17.7	2.6	66.4	114.1	5.4	7.2	15.7	0	0.609
DITYRS01	2	200	293		-74.3		-100.9	-0.8	27.2				2	-1.717
DIUREA04	2	105	293		123		2.4	5.5	114.7				0	0.915
DIUREA05	2	105	293		97.7		29.3	32.1	37				0	0.078
DIVBIT	2	90	293		183.5		-12.3	83.3	113.7				1	0.682
DIVKIC01	2	163	293		131		32.5	49.2	50.1				0	0.134
DIVVEJ01	2	100	293		169.7		-1.6	34.3	137.8				1	0.817
DIWMOM01	3	147	298	0.780441	233.4	87.6	63.2	67.2	105.3	26.4	33.8	29	0	0.179
DIWNON01	2	120	296		169.2		-18.5	56.2	132.1				1	0.887
DIWQUX01	2	223	293		-16.3		-815.6	-4.5	716.1				2	-14.737
DIWXOX02	2	120	291		192.2		-8.9	-2.9	202.4				2	1.109
DIWYAL	2	200	293		17.4		-15.6	16.5	16.5				1	1.853
DIXDUJ01	2	120	293		201.4		-21.2	26.6	195.8				1	1.079
DIXRIL01	2	93	293		126		17.4	38.5	71				0	0.422
DIXTEN02	2	150	293		177.5		37.7	52.5	88.7				0	0.285
DIXWUD01	2	210	293		0		0	0	0				0
DIXXAK01	2	210	293		0		0	0	0				0
DIYLIG01	3	123	293	0.46519	28	21.2	-0.7	10.8	17.9	0.5	8.2	13.6	1	0.665
DIZCOH	2	100	293		-28.1		-49.6	-43.8	64.1				2	-3.876
DIZPAM11	2	200	293		165		16.8	47.3	101.6				0	0.512
DLALNI06	3	100	293	0.997513	77.7	2.7	-15	39.8	53.1	3.6	0.8	1.6	1	0.874
DLASPA12	2	90	293		75.8		-5.6	24.2	57.3				1	0.828
DLHIST01	2	110	293		105.6		-12.1	21.9	95.9				1	1.022
DLLYSC11	2	100	293		221		47.3	88.4	88.5				0	0.183
DLMAND03	3	150	293	0.623782	122.2	67.1	-146.9	101.3	162.9	89	57.7	95.4	1	2.641
DLMETA08	2	105	293		111.1		9.6	16.6	85.3				0	0.679
DLPROM02	2	100	293		111.5		20.6	42.9	48.8				0	0.251
DLSERN34	3	90	293	0.700421	12.6	5.8	-24.1	-23.1	59.1	1.9	4.4	0.6	2	7.006
DMANAP01	3	100	293	0.960318	149.8	21.5	26.1	44.2	81	9.3	7.5	5.3	0	0.362
DMANTL08	2	100	293		85.1		16.3	29.3	40				0	0.277
DMANTL09	2	100	293		110.2		10.2	32.8	67.9				0	0.521
DMANTL10	2	100	293		33.8		-16.9	9.2	41.4				1	1.731
DMBART01	2	223	293		151		9.5	52	90				0	0.531
DMBNZA11	2	220	293		460.9		18.2	140	306.7				0	0.62
DMCHAL01	2	110	293		218.5		44.3	73.4	103.7				0	0.268
DMCYBA01	2	150	293		201.3		44.1	46.2	113				0	0.339
DMEACL03	4	110	293	0.576926	89.9	30	24.9	26.6	39.2	11.2	11.7	10.7	0	0.158
DMEOXA06	5	100	293	0.943821	261.7	18.2	22.3	64.7	177.9	11	9.8	3.2	0	0.587
DMESIP01	2	118	293		8.9		-37	11.4	34.2				1	8.255
DMETSO07	2	100	293		323.2		66.4	76	187.2				0	0.366
DMFUSC03	2	100	293		187.6		31.9	61.3	96.6				0	0.341
DMFUSC04	2	100	293		214		44.3	62.5	110.1				0	0.303
DMHXDL	2	110	293		227.3		17.5	90.7	121.8				0	0.453
DMIMZT11	2	173	293		214		30	62.7	123				0	0.431
DMMTCN03	2	99	293		172.2		-5.3	28.6	149.1				1	0.896
DMNAPH03	4	100	293	0.995499	146	5.7	-16.8	70	93.4	6.6	5.2	4.7	1	0.752
DMNBCL02	3	173	293	0.800289	156.2	55.2	-9.2	25.3	139.6	12.9	15.1	27.5	1	0.956
DMNPTL02	2	143	293		217.4		36.4	65.8	117.5				0	0.369
DMPHTZ11	2	123	293		174		34.4	35.6	105.5				0	0.405
DMSULO05	4	100	293	0.990054	229.9	10.3	39.3	90.8	102.9	0.9	5.6	4.7	0	0.273
DMTTMC03	2	213	293		209.2		-4.5	40.2	173.9				1	0.851
DMXBFL11	2	173	293		112.3		-10.6	47	76.1				1	0.77
DNBENZ11	5	100	293	0.995074	211	8.5	8.4	27.9	176.2	7.5	6.5	4.9	0	0.79
DNBZIL01	2	150	293		247.5		-43.7	100	190.9				1	0.949
DNBZPY01	2	173	293		164.9		8.8	11	145.4				0	0.827
DNITBZ12	3	90	293	0.999064	188.3	4.1	13.4	79	97.9	0.1	2.9	1.2	0	0.444
DNOPHL02	3	123	293	0.998821	163.5	4	-34.6	97	101.7	7.9	7.8	4.2	1	0.83
DOBBUS	2	150	300		206.1		23.7	84.5	99.6				0	0.365
DOBTOD01	2	120	293		126.3		-7.3	14.1	119.2				1	1.005
DOBTUJ01	2	120	293		133.6		-10.7	11.2	132.3				1	1.076
DOBVOF01	2	100	293		132.4		7.6	35.7	89.9				0	0.618
DOCBOR04	2	100	293		-77.3		-61.3	-15.2	-0.6				3	-0.787
DOCCUV	2	100	293		295.6		18	102.3	179.4				0	0.539
DOCFIM01	2	100	293		142.8		-1.9	57.4	87.9				1	0.627
DOCINA01	2	130	293		69.8		12.7	28.6	28.7				0	0.228
DOCKUE	2	200	293		-42.4		-19.8	-17.4	-5.2				3	-0.343
DOCRIW	2	138	297		238.2		13.5	77.5	148.8				0	0.564
DOCVUM10	4	220	293	0.92672	248.2	42.6	-132.4	131	246.4	33.5	20.7	16.6	1	1.546
DOCYPO04	2	123	293		118.1		9.5	41.4	68				0	0.492
DODNUF01	2	173	293		128.6		37.3	43.8	48.3				0	0.085
DOFSUM04	2	173	293		-409		-247.7	-247.7	88.5				2	-0.826
DOHDPH11	2	100	293		180.2		8.6	47.4	125.5				0	0.644
DOHREX03	2	123	293		204.8		-67.4	54.7	215.7				1	1.394
DOHZAB01	2	185	293		380.6		-56	70.2	366.1				1	1.11
DOKHER01	2	100	293		164.4		-16.8	-1.1	180.2				2	1.213
DOKQIG03	3	100	300	0.996184	147.2	6.4	46.6	50.9	51	3.6	2.8	5.4	0	0.029
DOKVUV01	2	100	294		186.8		-7.7	-6.7	200.6				2	1.119
DOKXUX01	2	123	298		172.6		14.3	35.2	123.9				0	0.632
DOLBIR07	2	100	295		183.9		26	57.6	102.3				0	0.41
DOLBIR08	6	100	290	0.839778	104.6	26.9	0.1	25.3	79.7	6.5	10.1	10.5	0	0.757
DOLBIR09	4	100	295	0.99582	84.7	3.5	7.3	38.9	38.9	0.4	1.7	1.7	0	0.371
DOLBIR40	2	100	290		77.9		-6	11.6	72.1				1	1.004
DOLBIR47	2	173	296		2.7		-36.1	0.8	37.8				1	29.968
DOLDIT01	3	100	296	0.175479	-2.6	4	-10.2	1.8	5.8	15.7	2.7	9	1	-6.181
DOLRIF01	2	120	293		156.2		-31.8	70.3	117.8				1	0.957
DOLROL01	2	100	293		183.7		42.3	59.7	83.9				0	0.224
DOPAMN02	2	90	293		41.1		-18.9	7.1	52.7				1	1.751
DOPDAN02	2	150	293		190		3.8	51.7	135.7				0	0.69
DOPKAU01	2	120	293		265.1		32.1	116.3	120.6				0	0.329
DOPQEG	2	100	293		131		-15	50.2	96.2				1	0.846
DOPRUX02	3	100	293	0.999022	182.6	4	-12.2	44.5	150.7	0.9	0.2	3.2	1	0.89
DOQSUX	2	213	295		173.3		24.8	60.4	88.9				0	0.368
DOSTUA02	2	150	293		282.6		67.2	78.1	141.2				0	0.258
DOTFAU	2	200	296		180.8		-8.6	75.5	114.6				1	0.679
DOTPOR02	2	100	293		139.9		-44.1	55.5	127.2				1	1.236
DOVGAX01	2	100	293		110.9		17.5	46.3	47.8				0	0.271
DOVGEC01	2	100	295		148.7		-131.4	-34.4	305.1				2	3.133
DOVVIT02	2	140	293		147.4		-90	7.1	226.7				1	2.201
DOVYOE02	2	250	300		235.1		-28.7	97.8	166				1	0.828
DOVZAR01	3	100	300	0.999157	226.6	4.7	19.2	30.5	177.5	5.7	0.3	0.8	0	0.697
DOWBAU01	2	150	300		256.4		-14.7	22.5	248.6				1	1.027
DOWBIC01	2	100	300		238.1		31.1	70.5	139.2				0	0.449
DOWNAE	2	100	293		158.1		30.2	48.3	81.2				0	0.319
DOXADM02	2	110	293		36.5		-21.8	14.1	44				1	1.812
DOXKEI01	2	100	292		113.6		18.4	25.3	70.7				0	0.457
DOXXOD01	3	90	293	0.630177	144.7	78.4	4.8	69.7	71.9	6.7	46.1	26.5	0	0.458
DOYBAW	2	150	293		192.6		-43.7	88.7	147.6				1	0.994
DOYCEZ01	2	200	293		267.1		17.7	75.3	175.4				0	0.587
DOYCIG	2	100	293		117.5		-6.8	13	111.1				1	1.005
DOZJAD02	2	200	293		249.1		43.4	49.3	158				0	0.457
DOZLAF01	2	150	293		65.8		-6.9	15	57.7				1	0.983
DOZLIN02	3	100	293	0.995667	201.4	9.4	30.5	84	89.3	2.6	3.4	3.3	0	0.288
DPACTM01	2	200	293		211.4		40.7	76.4	95.7				0	0.258
DPANTH04	4	113	293	0.812851	361.7	119.3	118.2	124.3	130.3	38	41.9	45	0	0.033
DPANTR04	3	93	293	0.949757	143.4	23.3	18	42	84.3	6.8	11.3	5.4	0	0.459
DPANTR09	3	105	293	0.996355	171.5	7.3	32.5	38.7	101.7	2.1	0.4	9.5	0	0.4
DPDBCB03	2	123	293		170.9		30.9	47.3	94.2				0	0.367
DPDHPS01	2	140	293		179		30.4	73.2	77				0	0.258
DPHACT05	4	123	293	0.983254	210	16	17.4	64.8	129.4	3	9.4	7.2	0	0.529
DPHDSE02	2	125	293		107.6		12.9	40.3	55.1				0	0.39
DPHDTE01	2	125	293		216.2		50.4	78.3	90.2				0	0.182
DPHMET01	2	200	293		186.4		14.6	72.4	100.4				0	0.458
DPINOL01	2	120	293		146.7		16.5	35.9	95.1				0	0.532
DPNAPH02	2	150	293		204.8		-3.1	50.6	158.4				1	0.785
DPOCRS12	2	123	298		118.4		-9.3	42.5	85.3				1	0.798
DPOXHX01	2	120	293		230.5		-16.7	79.1	169.8				1	0.803
DPPETH02	2	173	293		17.2		-93.4	48.4	61.2				1	9.521
DPPHEN01	2	100	293		103.2		23.3	34.9	45.8				0	0.216
DPPHIN06	4	100	293	0.382498	135.5	70.9	-2.1	44.7	92.9	27.1	22.7	22.3	1	0.702
DPPHOL01	2	100	293		177.3		37.6	59.7	82.1				0	0.248
DPPSEM11	2	150	293		169.1		-36.3	55.2	150				1	1.103
DPPYBZ02	3	125	293	0.815001	146.7	49.4	13.8	20.3	113.1	18.7	15	16.4	0	0.674
DPSIDO03	2	173	293		121.4		4.4	47.3	70				0	0.538
DPSIFL03	2	100	293		175.2		21.8	43.2	111.9				0	0.509
DPSULO03	4	100	293	0.622756	149.9	38.6	-70.9	108.2	110.4	8.4	12.9	18.8	1	1.227
DPTPAM01	2	173	293		142.4		10.4	41.1	91.6				0	0.567
DPTPAZ01	2	200	293		235.9		57.1	64.4	116.2				0	0.249
DPUREA07	5	100	293	0.821082	138.9	34.8	13.1	24.9	101.5	10	11.1	14.4	0	0.633
DPYRAM02	2	150	293		157.1		29.9	42.9	85.5				0	0.351
DSCARA01	2	153	293		230.4		50	75.3	107.6				0	0.248
DTBUBZ01	2	150	293		232.7		12.2	108.1	114.7				0	0.436
DTHCRF01	2	150	293		195.4		17.5	47.9	131				0	0.578
DTHDOX01	2	110	293		183.2		38.5	55.1	91.6				0	0.287
DTHTRO	2	143	293		133.6		-35.8	52.6	116.7				1	1.143
DTURAC01	2	100	293		160.6		17.9	26.4	117				0	0.614
DUBLUI	2	213	296		271.9		-30.1	55.2	245.6				1	1.018
DUCROK01	2	90	293		29.7		7.1	9.2	13.5				0	0.212
DUCRUQ01	2	90	293		20.4		4.5	7.2	8.6				0	0.201
DUCSEB01	2	90	293		30.5		8.2	10.2	12.1				0	0.127
DUDDUC01	2	100	294		192.1		11.4	52.8	129.7				0	0.61
DUDJAO03	3	130	293	0.884497	178.3	45.6	6.5	30.3	141.9	8.5	26.1	11.9	0	0.758
DUDZIL02	4	123	293	0.854162	143.3	36.5	-17.3	5.2	154.8	18.5	8.9	14.7	1	1.207
DUGMUN01	3	173	298	0.805275	180.4	62.7	8.2	16.3	155.5	14.3	11.7	37	0	0.818
DUGWEH01	2	178	293		155.5		18.9	33.3	104				0	0.546
DUGWIL01	2	178	293		219.7		68.8	69	84				0	0.069
DUJBUG01	2	173	296		150.8		-21.2	4.3	166.5				1	1.255
DUKHEX	2	120	296		169.2		19.2	38.7	112.3				0	0.547
DUKJEZ01	2	100	290		195.9		-15.7	61.3	151.1				1	0.848
DUKXAJ02	2	100	293		125.5		14.4	47.9	64.1				0	0.393
DULDEU	2	100	300		146.2		-8.6	58.3	96.8				1	0.72
DUMFAS01	2	100	293		187.2		33.5	54.5	101.4				0	0.358
DUMPEG01	2	110	293		217		31	93.3	95.4				0	0.293
DUNYER01	2	93	299		159.5		-14.5	85.2	89.8				1	0.65
DUNYIV01	2	93	299		182.1		50.5	54.6	79.3				0	0.156
DUPBAS02	3	95	296	0.985443	138.6	11.9	31.3	52.7	55.8	14.3	0.8	3.2	0	0.176
DUPCIA11	2	100	293		138.8		18.4	45.2	76.3				0	0.414
DUPROV	3	114	293	0.999255	191.9	3.7	-9	65.9	136.3	6.6	3	0.5	1	0.752
DUPXOD	2	100	300		156.8		52.8	52.8	52.8				0	0
DURENE07	3	100	293	0.998479	274.1	7.6	31.4	119	127.8	2.6	2.2	2.7	0	0.347
DUSBID01	2	150	296		190.8		-10.3	51.2	150.7				1	0.84
DUSGAA	2	100	296		197.9		4	97	98.7				0	0.474
DUSHUV01	2	100	296		150.2		26	40	85.4				0	0.392
DUSNUB01	2	130	296		208.1		38	62	110.4				0	0.344
DUSYOG	2	100	296		104.5		-143.1	28.6	213.4				1	3.606
DUTRIU02	3	90	299	0.999037	192.3	4.2	12.6	43.6	137.7	0.5	0.2	4.2	0	0.645
DUTZEX02	3	100	293	0.999385	148.9	2.6	26.7	34.8	88.6	1.8	1.7	0.6	0	0.412
DUVGAC03	3	120	293	0.999385	146.9	2.6	35.1	41.4	71.7	0	0.5	2	0	0.247
DUVHAE	2	98	293		143.7		20.3	27.9	96.4				0	0.526
DUVYEZ	2	103	293		31.4		-2.1	0.4	33.1				1	1.119
DUWFOQ01	2	130	293		187.6		-13.7	83.7	118.5				1	0.702
DUXJEL01	2	130	293		257.2		29.6	85.3	145.2				0	0.445
DUXXOJ01	2	108	293		147.6		14.3	21.5	112.2				0	0.661
DUYWID01	2	173	293		258.2		49	106	106				0	0.218
DUZDUX01	2	100	293		129.4		5	26	99				0	0.723
DUZGIO01	3	100	293	0.9459	146.7	24.8	21.1	34.1	92.6	6	7.4	11.7	0	0.484
DUZNAO	2	120	298		110.9		-0.7	51.5	60.7				1	0.551
DXCHAC01	2	103	293		144.3		28.4	37.1	80.1				0	0.355
DXPREP02	2	90	293		136.5		14.4	61.1	62.3				0	0.348
DXYLEN01	3	93	293	0.997211	167.8	6.3	39.5	65.1	65.1	3.1	1.6	1.6	0	0.151
DYPNON02	2	90	293		149.2		36.8	55.9	58				0	0.141
DZTNON02	2	120	293		130.5		16.6	19.6	94.8				0	0.597
EABXIO01	2	90	293		160.1		32.2	54.9	74.7				0	0.263
EACDRO01	2	100	293		164.2		32.2	39.3	94.3				0	0.375
EADMEB01	2	173	293		203.5		40.8	56.4	107.9				0	0.327
EAPTZC03	2	100	293		119.7		-25.3	36.2	108.1				1	1.121
EBEJON04	2	100	296		137.8		-13.7	30.8	120.8				1	0.975
EBERIO	2	120	293		161.7		19.4	60.3	83.3				0	0.392
EBIGUR03	2	93	293		125.1		0.3	22.4	102.8				0	0.817
EBIGUR04	2	90	293		0		0	0	0				0
EBODOR	2	120	295		181.2		14.4	21.6	146.1				0	0.723
EBULES	2	200	293		231.8		45.1	59.5	128.8				0	0.358
ECADIW01	2	120	296		207.1		22	37.2	149.3				0	0.611
ECARBM01	2	168	293		277.8		-80.8	-4.7	354.1				2	1.619
ECONIT	2	150	298		163.2		-24.8	44	144				1	1.034
ECUTUR	2	120	296		123.6		-15.2	5.6	132.4				1	1.203
EDAMCL08	4	100	293	0.953222	45.2	4.1	-3.2	12	36.5	0.9	1.8	1.7	1	0.878
EDEDIA01	2	213	299		184.5		39.9	45	100.5				0	0.327
EDENUW01	2	120	293		145		11.9	12.1	121				0	0.752
EDEPUZ01	2	100	294		128		-2	43.2	87.4				1	0.695
EDEQAG01	3	108	294	0.999986	144.2	0.4	34.1	47.4	63.9	2.2	0.7	2.5	0	0.205
EDIBEB01	2	100	298		135.4		8.3	32.4	95.1				0	0.639
EDIDUQ01	2	223	296		255.1		12	119.1	125.3				0	0.442
EDIGUU03	2	100	291		129.1		-4.8	48.6	86				1	0.699
EDOGIN	2	103	293		122.5		4.2	48.5	70.5				0	0.538
EDOSOH	2	150	296		284.6		-255.4	113.4	399.5				1	2.544
EDUREA	2	163	298		216.3		-23	104.6	135.7				1	0.731
EFAGIB01	2	198	293		299.8		35.8	85.1	181.2				0	0.482
EFAGOH01	2	198	293		256.3		-76.5	37.7	290.5				1	1.459
EFANAC	2	123	293		195.7		-13.1	50.7	158.7				1	0.875
EFATUC	3	93	298	0.999737	149	1.7	19.7	22	108	3.9	2.6	0.6	0	0.59
EFAVUE01	2	100	296		153.1		30.2	53.3	71.2				0	0.265
EFISOC	2	173	293		215.8		49.2	63.2	105.3				0	0.258
EFONIY03	2	100	296		192.6		-25	13.5	203.3				1	1.191
EFOTAU	2	180	293		463.9		63.4	191.9	216.3				0	0.324
EFOZAB03	2	100	293		160.8		5.1	17.6	138.2				0	0.827
EFOZAB04	2	100	293		102.8		-50.4	71.4	81.2				1	1.288
EFURIH03	3	200	293	0.988923	91.3	6.8	-23.9	50.7	64.5	2.2	3.6	8.3	1	0.967
EFURIH04	2	180	295		60.6		-8.2	13.1	55.6				1	1.054
EGAGUP	2	173	293		241.7		14.2	103	126.7				0	0.461
EGAKII	2	123	295		73.9		-50.6	-4.9	127.4				2	2.476
EGEBAT01	2	173	293		148		-6.1	74.4	80.2				1	0.581
EGENIP02	3	100	296	0.996217	201.8	8.8	24.6	56.4	122.9	6.9	4	1.5	0	0.482
EGOKOC	2	100	298		128.4		12.5	20.2	96.3				0	0.649
EGOSEY02	2	150	293		195.1		39.3	41.4	116				0	0.39
EGUFOB01	2	173	293		174.3		12.4	66.3	96.4				0	0.48
EGURUU01	2	200	293		151.4		10.9	41.7	99.3				0	0.582
EGUTOP	2	130	296		158.1		16.1	34	108.7				0	0.583
EHMVCT01	3	100	293	0.981086	131.8	12.9	10.2	38.2	84.2	2.9	4.8	5.4	0	0.559
EHONUK	2	173	293		141.4		4.1	43.8	94				0	0.633
EHUGET	2	183	293		117.6		12	26.3	79.7				0	0.573
EHUKOH	2	193	293		253.9		82.1	82.1	92.2				0	0.039
EJACOI	2	122	293		137.5		-17.6	42.7	112.8				1	0.946
EJAVAM	2	150	293		189		34.8	62.5	93.4				0	0.307
EJOGUH	3	110	300	0.77583	201.3	76.5	10.8	71.9	119.6	4.1	27.3	45.5	0	0.538
EJOHIW	3	100	300	0.99353	159.5	9.1	32.8	60.6	67.6	4.2	1.7	3	0	0.216
EJOJIY	3	110	300	0.768827	135	52.3	27.6	44.5	63.6	11.6	17	24	0	0.265
EJOKAR	3	110	300	0.981692	208.9	20.2	30.6	83.6	96.8	9.9	6.2	3.8	0	0.313
EJOKOF04	3	100	300	0.75	179.5	73.3	3.1	76.8	100.2	1.3	31.4	40.9	0	0.539
EJOLIA	3	100	300	0.999901	124.4	0.9	5.5	48.1	71.6	0.7	2.4	2.4	0	0.529
EJOROM	3	110	300	1	0	0	0	0	0	0	0	0	0
EJOSED	3	100	300	1	0	0	0	0	0	0	0	0	0
EJOWOP01	2	100	293		154.7		3.2	29.7	122.1				0	0.766
EJUPUU	2	173	298		131.8		3.4	50.6	78.3				0	0.566
EJUXIR01	2	120	293		222.5		-13.2	87.3	149.1				1	0.727
EKAHOO	2	120	296		169.4		-2.3	-0.6	171.2				2	1.031
EKAXOD	2	98	298		272		-162.1	60.1	352				1	2.057
EKECAY	2	98	298		474.8		-23.5	210.9	295.7				1	0.661
EKECOM	8	93	293	0.989225	191.2	9.5	2.2	54.1	136.3	1.1	1.5	9	0	0.696
EKOPOJ01	2	120	293		101.4		15.9	30.9	55.1				0	0.384
ELAPOX01	2	100	293		166		29.4	35.9	102				0	0.434
ELATUG01	2	120	293		137.4		14.7	21.1	102.4				0	0.634
ELEJUB01	2	100	293		159.9		-0.3	65	96.1				1	0.6
ELEKAI01	2	100	293		146.2		12.6	27.5	106.8				0	0.642
ELEYID01	2	100	293		61.5		-21.5	-2.4	84.7				2	1.745
ELOJAR	2	100	293		176		-18.8	13.9	179.8				1	1.136
ELOJEV	2	100	293		181.5		24.5	33.9	124.6				0	0.547
ELOQEB01	2	100	293		131.9		31.3	37.6	64.2				0	0.247
ELUGID	2	110	296		171.5		9.5	24.2	138.2				0	0.749
ELUHEA	2	110	296		142.5		10.4	37.2	95.5				0	0.594
ELUREJ	2	116	296		239.4		-117	115.3	233.2				1	1.512
ELUTAH	2	125	293		136.5		-4.7	50	91.5				1	0.704
EMBLDE01	2	133	293		196.1		32.8	40.3	124.8				0	0.465
EMECIJ01	2	173	298		47.2		-31.1	34.7	43.5				1	1.583
EMEMEO01	2	150	296		126.7		-10.3	68.8	68.8				1	0.622
EMETIA01	2	120	293		94.5		-32.7	19.5	106.9				1	1.491
EMIPEW02	2	153	293		26.9		1.1	9.1	16.7				0	0.581
EMIQOI01	3	100	298	0.995027	185	9.3	44.5	46.4	96.2	1.1	8.8	1.6	0	0.276
EMIQOI04	3	100	298	0.999346	207.3	3.8	13	82.1	114.5	0.7	0.9	2	0	0.484
EMOTAB01	2	150	298		95.4		-32.4	1.1	126				1	1.671
EMOTIJ01	2	150	298		161.9		-33.4	33.3	160.6				1	1.208
ENDABR01	2	100	293		102.3		7.4	32.6	62.7				0	0.538
ENICOU	2	100	293		168.5		19.6	25.7	124.1				0	0.617
ENIVIG02	2	90	295		120.9		-0.4	55.2	66.8				1	0.552
ENIYIJ01	2	120	293		423.3		122	146.6	165.9				0	0.101
ENIZIK01	2	100	295		159		40.5	51.6	68.6				0	0.175
ENOFAQ03	2	100	293		86.4		1.3	38	47.4				0	0.532
ENOGIY01	2	223	293		108.7		10.5	18.1	80.3				0	0.64
ENSULF02	2	153	293		152.9		25.4	25.4	102.9				0	0.504
ENUGOK01	2	123	293		118.3		-5.8	26	98.4				1	0.878
ENXBCO01	2	210	293		293.3		1.3	125.8	168				0	0.565
EPEHOX	2	150	293		155		-238	31.6	338.2				1	4.369
EPXCHO01	2	130	293		176.3		26.3	42.9	108.5				0	0.462
EQOBAN01	2	150	293		128.7		-1.3	36.3	94.1				1	0.739
EQOROS01	2	173	293		155.5		-90.1	36.4	206.9				1	1.938
EQOTOU01	2	120	296		208.5		16.3	40.2	153.1				0	0.653
EQUSOA	2	143	293		129.9		8.9	24.6	96.7				0	0.674
EQUXAP	2	100	300		231.5		46.3	73.6	114.9				0	0.292
ERAWUR01	2	100	298		136.9		11.5	42.7	83.4				0	0.522
EREQOH02	2	200	293		180.2		-26.7	71.4	135.5				1	0.899
ERGOST01	2	173	293		202.7		-55.3	79.6	177.1				1	1.154
ERISIH02	2	150	293		185		6.4	43.4	135.7				0	0.696
EROQAD	2	150	295		305		-65.1	130.1	238				1	1
ESAHUB01	2	180	293		212		40.8	67.4	105.6				0	0.303
ESEMAQ01	3	100	293	0.999828	174.6	1.6	9.5	53	113.2	5.8	0.8	6.2	0	0.59
ESOPUX01	2	150	293		-40.1		-56.2	-5.8	21.6				2	-1.924
ESOURE11	3	100	293	0.99864	85.1	2.2	7.9	32.3	45.3	2.5	1.4	3.2	0	0.437
ESOVAL02	2	100	295		145.3		-44.4	10.5	176.5				1	1.549
ESTDOL12	2	150	293		103		-0.3	9.9	93.5				1	0.91
ESTRDP01	2	150	293		168.3		-12	89.6	91.6				1	0.613
ESTRON13	2	173	293		69.6		5.4	14.7	49.6				0	0.634
ESUCYS02	2	110	293		133.9		-19.3	6	146.4				1	1.244
ESUDAX01	3	113	293	0.999878	146.6	1.1	1.7	1.7	143.3	0.1	0.1	1.4	0	0.965
ESUJOR	2	208	283		339.8		33.3	114.5	195.1				0	0.472
ETACLA01	2	100	293		26.8		-17.6	17.3	27				1	1.67
ETACLB01	2	100	293		-7.1		-39.5	-8	40.1				2	-10.693
ETAMCL03	3	120	293	0.980772	148.1	14.7	48.3	49.9	51.4	11.3	2.1	1.7	0	0.02
ETAMCM01	2	120	293		212.5		12.7	74.5	127.3				0	0.535
ETASIB01	2	150	289		179		2.6	59.7	117.8				0	0.639
ETBECL01	2	130	293		173.3		56	56	63.1				0	0.04
ETCYBA01	2	173	293		216.9		41.8	55.3	121.5				0	0.365
ETCYPY01	2	105	293		126.9		-5.6	11.2	121				1	0.999
ETDAMS04	2	100	293		-6.6		-4	-1.3	-1.3				3	-0.412
ETHDPH04	2	100	293		90		-36.4	48.4	77.4				1	1.273
ETHUSS02	2	105	293		180.1		-24.5	70.3	134.9				1	0.882
ETHYLI01	2	113	293		188.3		-14.1	89.7	114.1				1	0.676
ETIMQO01	4	110	293	0.999876	182.6	1.1	20.4	38.7	124.6	4.7	2.8	5.5	0	0.567
ETSTIL01	2	150	293		91.8		-85.7	55.7	119.2				1	2.296
ETTHUR03	2	150	293		193.1		38.5	65	91.3				0	0.271
ETYNBZ01	2	125	293		343.1		68.7	86	194.4				0	0.36
EUPATO02	2	100	293		171.7		-17.8	55.8	134.6				1	0.883
EVAFAJ01	2	100	296		131.3		1.3	18.6	111.4				0	0.838
EVATUR	2	100	298		128.3		-20.2	15.4	131.7				1	1.196
EVECUE	2	173	298		69.9		13.2	21.4	35.5				0	0.319
EVEPAX	2	100	296		157		13.5	51.3	93.5				0	0.506
EVERED	2	100	296		98.9		-5.9	33.8	71.3				1	0.778
EVEREE04	2	190	290		159.1		-13.3	14.1	157.5				1	1.079
EVEROO04	2	190	290		179.3		-6.7	15.1	170.1				1	0.99
EVESAB04	2	190	290		191.8		-3.9	12.3	182.7				1	0.977
EVESIJ04	2	190	298		207.1		-43.5	21.6	226.6				1	1.32
EVEXAE	3	100	295	0.996059	174.2	7.7	18.4	22.2	134.3	0.6	1.1	5.8	0	0.662
EVIBOB01	2	223	298		201.3		5.9	37.9	157.7				0	0.753
EVIHIC	2	100	296		27		4.5	5.5	17.1				0	0.465
EVIHOG01	2	100	298		247.3		40.6	73.2	137.1				0	0.384
EVIHUM03	3	100	293	0.987247	211	17	28.9	45.4	138.4	5.7	3.4	7.8	0	0.515
EVINOM03	2	110	296		80.5		-4.9	10.8	74.4				1	0.988
EVOPAG01	2	193	293		183.7		21.4	29.7	133.1				0	0.606
EVORAK	2	200	296		177.8		8.1	13.2	156.3				0	0.834
EVOXIW01	2	173	293		131.8		-9.1	-6.1	146.2				2	1.185
EVUDAB01	2	100	293		104.4		11.9	12	80.7				0	0.657
EVUFIL	2	100	293		119.4		11.5	18	90.2				0	0.658
EWESUU01	2	150	293		229.4		12.7	58.1	159.7				0	0.638
EWOCAV	2	150	293		155.3		15.6	45.7	95				0	0.509
EWOFUT13	6	150	296	0.939532	159	22.1	8.2	57.5	94.1	7.4	5.7	9.9	0	0.537
EWOGED	2	123	297		122.2		0.8	20.8	101				0	0.817
EWOVIV01	2	199	293		30.9		-46.1	15.3	61.4				1	3.513
EWOVOB02	2	100	293		180.3		38.2	55.5	88.7				0	0.276
EWUHAF	2	123	293		124.1		1.3	31.2	92				0	0.728
EXAMUM01	2	100	296		99.3		-13.6	5.2	107				1	1.223
EXICOD01	2	133	293		127.3		-9.9	65.3	72.4				1	0.644
EXINEF02	2	173	294		161.3		8.6	10	143				0	0.831
EXIPEH01	2	120	293		130.7		-11.8	7.2	134.5				1	1.126
EXIPUY01	2	173	298		141.7		10	41.1	91.3				0	0.572
EXIWIS	2	113	296		141.6		4.7	40.7	97				0	0.647
EXUBIJ02	2	100	296		85.9		18.3	32.8	35.4				0	0.198
EXUGUZ01	2	180	293		139.8		-28.3	38.4	129.1				1	1.131
EXUPOE	2	100	296		164.5		-1.8	24.2	142.7				1	0.876
EXUQAP01	2	100	294		80.3		4.8	6.3	69.3				0	0.801
EYAQIF01	2	100	293		21.1		-0.5	10	11.6				1	0.577
EYIBEU	4	120	298	0.978708	124.7	12.3	-27.3	60.9	91.2	32	26.5	17.6	1	0.95
EYUHOX	2	100	298		199.9		53.7	72.2	76.7				0	0.113
EYUNER02	2	170	295		5.7		-65.9	28.5	42.6				1	20.747
EZAREC01	2	100	298		206.1		48.4	72.3	88.1				0	0.19
EZILII01	2	150	293		98.5		5.6	19.2	74				0	0.693
EZILOO02	3	90	293	0.944768	57.4	9.8	0.5	1.4	55.4	3.9	0.4	5.6	0	0.958
EZISEM01	2	120	296		128.6		36.9	38.1	54.7				0	0.137
EZIZAP	2	123	293		124.4		-9.8	21	112.7				1	0.989
EZOWUN01	2	150	300		96.8		18	35.6	43.7				0	0.264
EZUWAX01	2	120	293		-0.2		-0.2	0	0				1
EZUWEB01	2	183	293		0		0	0	0				0
EZUYIJ	2	123	300		184.8		41.8	68.3	76.5				0	0.186
FABDER02	2	123	293		301		-24.2	-24.2	346.5				2	1.243
FABPAB01	2	123	293		195.7		-47.7	-30.3	266.8				2	1.666
FABPON12	2	173	293		165.9		-19.8	65	121.3				1	0.847
FABYOW11	2	120	293		77		15	29.7	32.6				0	0.228
FACETC01	2	123	293		268.9		15.1	109	147.7				0	0.488
FACRIK05	2	213	293		266.7		-207	112.9	353.5				1	2.161
FACSEJ	2	100	300		195		36	57.2	104				0	0.345
FACVOW	2	100	293		132.1		17.6	24.2	91.1				0	0.554
FACWIP01	2	150	293		120.5		22.1	34.1	64.9				0	0.353
FADDOD03	2	100	293		183.4		2.8	61.2	120.3				0	0.637
FADGIC03	2	100	293		19.5		-7.1	-1.9	28.5				2	1.829
FADXEN02	2	173	293		234		-10.9	-8	252.3				2	1.128
FADYIV01	2	98	293		144.5		-32.2	47.8	128.7				1	1.115
FADZAN	2	150	294		151.5		18.5	45.7	88.2				0	0.457
FADZUH	2	150	294		198		8.6	39.9	150.2				0	0.713
FAFBAR	2	150	294		136		-12.7	16.4	132.4				1	1.067
FAFBOF	2	150	294		150.5		2.2	14.9	133.4				0	0.872
FAFQUA	2	100	293		167.3		37.7	37.7	93.6				0	0.33
FAGFUO01	2	100	293		199.8		22.4	63.8	115.8				0	0.462
FAGSUB03	2	173	293		-87.8		-51.8	-21.3	-14.4				3	-0.428
FAHBEV01	2	238	293		222.8		-18.6	87.1	154.9				1	0.777
FAHDOI01	2	150	295		-14.6		-52.3	-11	48.2				2	-6.652
FAJWIW01	2	150	293		204.7		12.8	44.7	148.6				0	0.659
FAKLUY02	3	123	293	0.670885	189.7	93.9	29.6	74.6	87.9	15.7	31.2	48.8	0	0.303
FALCOL	2	173	293		221		-56.6	97.7	178.5				1	1.07
FALHEI	2	100	298		135.7		-1	28.3	108.6				1	0.806
FALZAT01	2	173	293		154.3		-16.6	56.6	114.8				1	0.848
FALZEX01	2	193	293		189.3		43	46.1	101.3				0	0.306
FAMDIG01	2	90	293		146.9		24.7	34.7	88.8				0	0.432
FAMZIC01	2	150	293		195.7		56.1	62.1	79.5				0	0.119
FANJOT01	2	130	293		223.1		8	81.9	135.2				0	0.565
FANTUL01	2	100	293		110.5		13.3	43.3	54.6				0	0.371
FAPFEH01	2	100	293		242.6		-98.8	82.6	252.7				1	1.486
FAPZOL01	2	100	293		132		12.3	52.4	68.3				0	0.421
FAQSOF01	2	100	293		185.8		16.4	26.9	143.8				0	0.681
FAQTIA	2	200	293		288.3		-6	147.8	148.1				1	0.532
FARBAE02	3	100	293	0.966575	188.6	24.8	13.4	53.4	122.9	12.3	8.1	4.6	0	0.578
FARCEG10	2	140	293		0		0	0	0				0
FARRUM02	3	100	296	0.999923	153.4	0.9	14.9	37.7	101.7	0.9	0.2	0.1	0	0.563
FATTID04	2	170	293		83.1		20.7	23	39.7				0	0.228
FAWKIX01	2	123	293		225.1		18.3	54.6	153.6				0	0.597
FAWSAZ01	2	93	293		81.1		9.1	32.1	40.3				0	0.382
FAXBUB06	2	100	299		143.4		4.1	51.8	88.5				0	0.585
FAXBUB07	2	103	291		148.3		18.6	38.4	92.2				0	0.493
FAXVUV01	2	90	293		160.3		-0.9	28.9	132.9				1	0.832
FAYBUC01	2	100	293		111.4		16.3	47.9	47.9				0	0.282
FAYXIM01	2	110	293		20.7		-99.6	37.2	81.4				1	9.531
FAZBAJ01	2	150	293		153		-81	76.2	156.6				1	1.566
FAZGES02	2	123	293		161.2		4.6	58.8	99				0	0.581
FAZJIZ11	2	100	293		120.7		4.6	35.5	81.2				0	0.631
FAZJUL11	2	90	293		192.4		-45.4	32.7	201.1				1	1.308
FAZTAD	2	100	293		142.5		3.6	21.9	117.6				0	0.797
FBENZA02	2	100	293		-57.3		-177.3	32.7	82.3				1	-4.17
FBPAZD02	4	100	293	0.999544	134.6	1.7	-44.9	20.5	158.1	9.1	4.9	12.3	1	1.518
FBPAZD07	3	100	293	0.993531	159.4	9.1	-36.3	61.1	134.9	9.2	1.1	0.9	1	1.072
FEBFUP01	2	110	296		113.9		24.1	25.3	65.2				0	0.358
FEBHUP02	2	123	293		106.6		4.8	24	78.3				0	0.686
FEBJOM	2	180	296		122.2		25.7	33.5	63.5				0	0.308
FEBZET01	2	150	296		166.1		36	55.4	76				0	0.239
FECCOF01	2	130	293		229.6		7.1	53.6	169.7				0	0.706
FECFOL01	2	100	296		156.4		-130.5	120.8	162.1				1	1.921
FECGAY01	2	100	300		175.6		16	21.1	139.1				0	0.699
FECHAY	2	100	293		185.8		28	37.2	122.1				0	0.503
FECPAE01	2	100	293		171.4		2.2	74.5	96.1				0	0.543
FECPEI01	2	100	293		149.5		30.3	34.1	86.3				0	0.372
FEDDUO	2	120	298		320.8		-169	57.1	408.7				1	1.946
FEDROW02	2	110	292		136.7		-6.8	0.5	142.7				1	1.097
FEDSAJ	3	122	293	0.999963	225	1	26.1	45.6	155.2	0	1.2	0.1	0	0.569
FEFBEX02	2	120	293		103.8		-13	18.6	97.7				1	1.072
FEFLUY	2	100	293		118.9		-8	30.9	96.1				1	0.875
FEFNOT11	3	100	293	0.692363	73.3	34.6	-34.1	18.2	88.8	12.1	10.8	12	1	1.686
FEFSAK02	2	223	293		221.4		32.3	49.7	140.4				0	0.486
FEGFAZ01	2	93	296		115.2		16.2	44.1	55.7				0	0.34
FEGHAA14	3	130	293	0.993104	208.5	12.3	1.4	50.8	157.7	0.2	2.7	9.6	0	0.745
FEGMIO01	2	123	295		44.7		-22	11.6	54.7				1	1.73
FEGROY01	2	120	293		132.6		28.2	40.5	64.9				0	0.274
FEGYAR01	2	100	293		263.1		69.5	72.5	125.8				0	0.211
FEHCOK01	2	123	293		168.5		-14.7	58.9	125.1				1	0.826
FEHDOL01	2	90	293		162.2		51.3	51.3	61.4				0	0.061
FEKQOD	2	100	300		168.2		50.1	51	69				0	0.111
FELCEH	2	100	293		-49.1		-21.4	-16.6	-10.9				3	-0.213
FELGUY02	2	100	293		182.3		-11.5	30.1	163.3				1	0.961
FELXEZ01	2	203	293		173.6		18.7	33.8	121.8				0	0.592
FEMMAO01	3	173	293	0.914109	478.9	103.8	-101.4	158.9	415.6	45.7	38	108.2	1	1.093
FEPDEJ01	2	120	293		30		-59.9	-33.3	119.9				2	6.717
FEPGEM	2	123	295		309.5		-14.9	81.1	243.9				1	0.835
FEPHOZ	2	100	296		-24		-48.8	-37.3	60.9				2	-4.368
FEPPAR01	2	110	293		154.1		47.3	50.4	58				0	0.069
FEPZUV01	2	100	293		172.3		19.3	56.9	97.9				0	0.451
FESMIZ	2	173	293		0		0	0	0				0
FESNEW03	8	100	293	0.984052	160.2	9.4	7.7	21.3	131.6	6.9	3.6	8	0	0.771
FESNEW21	8	100	293	0.95689	252.2	23.5	-134.4	-30.6	397.2	43.5	7.4	66.9	2	2.289
FETNID01	2	130	293		371.4		-33.5	25.6	378.1				1	1.112
FETRAA	3	205	293	0.997263	256.9	9.5	-68	83	239	202.6	35.4	238.5	1	1.209
FETZEJ01	2	100	293		95.1		13.2	28.5	53.9				0	0.427
FEVBAK01	2	110	293		142.8		5.2	58.8	79.8				0	0.519
FEVBIS01	2	173	296		135.7		-17.5	-6.9	158.9				2	1.312
FEVMUO04	2	173	293		200.6		46.1	62	94.2				0	0.238
FEVMUO05	2	173	293		301.3		53.2	72.3	179				0	0.413
FEWCEQ	2	123	293		153.8		11.1	54.1	89.5				0	0.507
FEWDER	2	123	293		223.1		46.6	78	101.3				0	0.242
FEWMID01	2	200	293		208.5		22.8	76.2	110.7				0	0.42
FEWWEJ03	2	100	293		159.7		-2.8	55.3	108.1				1	0.69
FEXBUF01	2	153	293		167.4		-48.6	54.3	161.5				1	1.257
FEXRIK01	2	110	298		167.8		5.7	39.3	123.7				0	0.7
FEYDAO01	2	100	293		150.3		2.3	46.5	102.6				0	0.662
FEYJEY01	2	100	293		147.2		2.5	68.5	77.3				0	0.504
FEYMED02	2	100	293		150.6		15.5	44.6	91.8				0	0.502
FGUOLD01	2	100	293		164.9		33	63.1	70.5				0	0.225
FIBKUW01	2	150	293		215.5		-4.8	60	161.4				1	0.767
FIBMAE01	2	223	293		148.6		3.5	70.2	75.3				0	0.482
FICDOK01	2	100	293		240.8		17.6	63.8	162.3				0	0.594
FICGEE02	3	150	295	0.000296	5.1	208.9	-40.7	17.1	29.6	36	5.5	179.4	1	11.926
FICGII	2	173	293		221.9		-1.5	49.9	174.6				1	0.79
FICTER01	2	173	293		92.3		-28.5	-3	123				2	1.657
FICXIA01	2	193	296		14		-1.2	3.7	11.5				1	0.911
FICYAR01	2	110	293		120.3		-21.9	37.9	104.5				1	1.05
FIDJEI	2	120	295		211.1		38.7	81	94				0	0.259
FIDSAN	2	150	293		135.9		-63.4	65.8	132.7				1	1.452
FIFGOQ02	2	150	293		86.8		-5.7	10.9	81.5				1	1.006
FIFGOQ05	3	125	293	0.84121	53.8	16.5	-25.8	39.1	40.4	10.8	7.8	2	1	1.234
FIFGUY	2	123	296		165.1		10.9	24.1	130.5				0	0.722
FIFMAI05	3	90	293	0.999475	210	3.4	-4.3	104.7	111.3	2.7	3	2.7	1	0.546
FIFQIU01	2	100	293		152.8		8.2	69.8	76				0	0.44
FIFRIV01	2	100	293		87.9		6	33.8	48.5				0	0.481
FIGKAK02	3	150	293	0.084424	46.3	107.9	-40.4	18.8	67.1	23.4	41.7	42.9	1	2.361
FIGKOY02	2	150	293		0.6		-2.8	1.4	2				1	7.793
FIGVAV	2	123	296		69.6		-61.5	-32.9	161.6				2	3.319
FIJJUD01	2	173	293		206		-2.7	92.5	117.6				1	0.58
FILMOC	2	153	293		193.7		60.4	67.6	67.6				0	0.037
FIMNAQ01	3	120	293	0.93835	204.9	37.1	27.4	61.7	117.6	10.4	11.2	16.1	0	0.436
FINHIU03	4	110	293	0.991242	235.8	11.4	-10.1	76.2	170.2	5.5	7.6	8.7	1	0.763
FINMEU01	2	153	293		152.7		-20.4	73.6	100				1	0.785
FINNEW01	2	120	293		144		25	51.3	68.8				0	0.302
FINROM	2	150	293		160		8.1	33.1	119.4				0	0.693
FINSAZ	2	150	293		26.3		-18.8	-17.5	62.3				2	3.112
FINSIH	2	150	293		195.4		18.7	45	133				0	0.581
FINTAZ	2	133	293		90.3		28.7	31	31				0	0.025
FINTIH	2	133	293		93.7		28.8	32.7	32.7				0	0.042
FIPCUD	2	173	293		110.9		-27.9	47.5	91.4				1	1.075
FIPDOX04	4	100	293	0.993309	236.5	11.7	0.7	72.4	165.7	1.5	7.3	4.2	0	0.691
FIPFIT01	2	110	293		160.8		-12.1	84.8	89				1	0.626
FIPZIN01	2	100	293		140.4		-24.4	36.8	127.3				1	1.086
FIQWEI01	2	100	296		266.2		52.2	62.1	155.5				0	0.383
FISVIM01	7	120	293	0.97486	178.4	16.3	46.5	66.9	66.9	5.7	5.2	5.2	0	0.113
FISWIN01	2	208	293		120.3		-56.8	71.6	104.9				1	1.351
FITPIH03	2	100	293		129.4		28.3	49.8	52.4				0	0.185
FITPON01	2	100	293		160.4		28	63.5	70.6				0	0.263
FITZAJ01	2	173	293		68.5		-129.5	5.1	187.4				1	5.031
FITZEO	2	103	298		-34.6		-21.9	-16.1	3.4				2	-0.73
FIVMIG11	2	173	293		130.8		13	20.3	97.9				0	0.647
FIVPIJ	2	153	293		259.1		61.1	90.6	110.7				0	0.189
FIWFOH	2	120	296		220.4		10	77.3	134.9				0	0.562
FIWNUU01	2	140	293		196.9		18.4	61.7	118.5				0	0.504
FIWZUG03	2	120	293		214.7		30	75.7	111.5				0	0.376
FIXGAU06	4	100	293	0.987386	155.3	5.5	-7.1	-6.5	167.3	5.2	2.7	12.1	2	1.135
FIXROV01	2	100	296		97.1		-22.9	27.9	92.1				1	1.185
FIXTEL01	2	120	293		250		-2.6	74.6	180				1	0.725
FIYDUN	2	123	298		126.4		-2	13.4	114.7				1	0.925
FIYLOO01	2	173	293		160.4		42.1	54.7	64.7				0	0.139
FIYVAK01	2	98	293		161.7		-75.7	30.8	201.6				1	1.769
FIYVUE01	2	100	293		254.9		26.1	66.3	165.8				0	0.541
FIZJED01	2	150	293		356.6		63.8	83.7	214.7				0	0.417
FIZNOS01	2	100	293		164.7		52.7	56.9	56.9				0	0.025
FIZPEL03	2	100	293		45.9		-190.2	-97.1	313				2	19.557
FLUANT05	2	100	293		187.5		-14.5	23.9	177.2				1	1.027
FLUBIP03	2	100	293		158		19.2	51.1	89				0	0.438
FLUREN02	2	159	293		244		67.8	82.2	96.8				0	0.117
FMALON21	2	123	293		291.1		-53.5	21.8	320.8				1	1.295
FMANUL01	2	173	293		215.8		20.1	87.4	110.1				0	0.413
FMSTLB01	2	100	293		230.2		61	61.2	111.6				0	0.217
FOBKEM02	2	90	293		140.2		27	49.8	64.6				0	0.265
FOBSIY	2	153	293		143.3		-29.4	29.5	143.1				1	1.205
FOCGOT	4	127	293	0.860947	370.7	76.3	-241.7	153.9	436.3	100.7	38.2	129.7	1	1.946
FOCXUR	2	123	296		158.6		15	39	105.4				0	0.567
FODBAD01	3	100	296	0.986638	129.6	10.7	26.2	34.4	69.9	3.2	2.8	4.8	0	0.335
FODQAS	2	150	296		259.8		31.9	103.7	127.3				0	0.363
FODQIA	2	150	296		190.8		43.3	64.3	84.9				0	0.216
FOGTUR01	2	100	295		230.5		25	51.1	157				0	0.566
FOGVIG04	2	100	293		103.9		8.9	30.4	65.1				0	0.538
FOGVIG05	3	100	293	0.997984	89.7	2.9	12.1	36.8	41.4	1.2	0.5	2.2	0	0.326
FOGWII03	2	93	293		152.1		26.8	59.1	67.7				0	0.266
FOHLAP01	2	193	293		212.1		18.1	23	171.2				0	0.721
FOHMEV01	3	100	298	0.999611	196.3	2.7	9.8	78.8	109.8	3.2	1	1.1	0	0.505
FOHYAC01	2	173	293		333.3		46	107.2	184.1				0	0.41
FOJQUQ02	3	100	293	0.99975	150.2	1.7	2.2	46	103	0.3	1.8	0.5	0	0.667
FOJXOU01	2	221	298		293.8		-207.5	107.7	388.7				1	2.063
FOKZUB	2	213	293		-39.1		-19.2	-18.6	-1.3				3	-0.46
FOLBUE01	4	100	291	0.908304	149.2	29.4	27.9	50.9	71.6	7.1	10.1	12.2	0	0.29
FOMHAZ02	2	108	293		191.1		-18.2	56.7	153.6				1	0.895
FOMJEX	2	120	296		170.1		-155.1	91.4	222.7				1	2.376
FOMNEB01	2	120	291		181.2		-25.3	70.2	137.1				1	0.892
FOMRIJ01	2	120	296		143.6		-0.5	21.8	122.8				1	0.855
FOMVIO02	2	100	293		205.3		-5.5	24.9	185.6				1	0.932
FOMZUD01	2	150	293		-43.8		-41	-5.7	2.9				2	-1.003
FONKEZ01	2	170	293		173.3		-28.2	46.5	155				1	1.057
FOPBAO	2	180	297		164.1		-45.5	85.4	123.5				1	1.034
FORBAQ	2	110	296		-34.8		-68.5	-30	62.4				2	-3.622
FORGAU01	2	173	293		50.5		-8.1	19.9	38.8				1	0.927
FORGOI01	2	100	293		184.8		28.2	40.5	117.9				0	0.48
FORHYZ01	2	110	293		132		41.2	41.2	50.7				0	0.071
FORLAB	2	190	298		186.6		-17.5	82.4	122.4				1	0.747
FORMAM02	3	90	293	0.99953	137.6	2.1	-120.9	74.6	178.7	0.3	0.1	1.8	1	2.262
FORNEG	2	243	293		-6.8		-21.9	-7.7	22.6				2	-6.471
FORYIX01	2	100	293		161.6		44	48.8	70.6				0	0.162
FOSGID05	3	100	293	0.99879	204.6	5	52.1	63.1	92	2.7	2	0.1	0	0.193
FOSPOS01	2	116	293		266.4		23.2	52.4	193.6				0	0.633
FOVBOJ02	2	125	293		99.8		-1.1	17.8	83.4				1	0.845
FOVQIR01	2	160	294		178.8		23.3	33.9	122.6				0	0.553
FOVVIV01	2	157	293		276.6		32.1	95.1	152.2				0	0.43
FOVVOB01	3	120	293	0.781379	99.3	37.2	-3.2	29.2	73.9	15.2	13.8	8.3	1	0.772
FOVVUH01	2	120	293		121.7		-6.2	23.8	104.2				1	0.906
FOVXOE01	2	173	291		43.8		-107	-105	246.2				2	10.344
FOVYAQ02	3	120	293	0.989048	166.8	12.4	-32.8	36	162.5	4.8	2	15	1	1.178
FOXLUA02	2	180	293		152.9		-10.2	27	136				1	0.957
FOXNEL10	2	140	293		177.2		42.8	64.1	71.9				0	0.162
FOXNUB07	5	100	293	0.982816	256.9	20	30	30.9	196.6	5.7	5.9	8	0	0.647
FOXSAM01	3	90	296	0.620166	140.6	77.8	18.9	44.9	78.5	8.2	26.3	44.2	0	0.419
FOXWAR01	2	100	292		297.2		-4.1	90.7	212.5				1	0.724
FOYGIL	3	150	293	0.979631	135.1	13.8	2.7	24.4	108	4.1	2.9	6.9	0	0.779
FOYLOU02	3	130	293	0.993817	227.4	12.7	28	65.5	136.1	7	5.2	1	0	0.471
FOYTAO01	2	173	293		141.3		34.5	34.5	73.1				0	0.271
FOZDED01	2	143	293		213.3		5.5	55.2	153.4				0	0.69
FOZDIH01	2	110	293		129.1		-7.4	37.3	99.1				1	0.825
FOZVOF	2	203	293		358.2		-306.6	128.4	520.7				1	2.415
FPAMCA18	2	90	293		194.8		31.3	72.1	93.8				0	0.317
FPAMCA19	2	90	293		177.7		13.5	49.6	116.3				0	0.573
FRANAC03	2	100	293		212.7		8	45.7	160.3				0	0.712
FRUCTO12	2	90	293		77		3.8	34.6	39				0	0.455
FUCTEC01	2	100	293		190.9		48.2	68.2	77				0	0.149
FUCTIG02	2	90	291		134.3		-24.4	51.5	107.6				1	0.98
FUCVUU01	2	100	293		143.2		22	55.9	66.6				0	0.309
FUDHIV01	2	100	293		106.9		15.8	34.4	57.4				0	0.387
FUDVUV02	2	122	293		230.3		43.9	52.1	136.9				0	0.399
FUDXOT	2	150	296		200.3		-226	96	320.1				1	2.872
FUFJAT01	2	90	293		191.2		-42.4	-0.6	229.5				2	1.457
FUFNOJ02	2	100	298		143.8		-7.3	11	140				1	1.025
FUFTIJ	2	120	293		243.8		49.5	54.5	142.7				0	0.378
FUFXOT01	2	173	293		230.5		57.8	63.7	111.2				0	0.229
FUGCIV01	2	100	293		68		-7.3	33.1	42.3				1	0.728
FUGQON01	2	100	293		109.6		9.4	25.1	75.6				0	0.601
FUGTOQ01	2	120	293		90		11.4	38.3	40.7				0	0.325
FUGTOR	2	100	298		162.4		-26.6	54.1	135.3				1	0.994
FUGWEJ	2	138	293		215.2		2	67.9	147.1				0	0.669
FUGYUC01	2	173	298		118.7		-1.4	19	101.1				1	0.864
FUHBOA01	2	100	298		160.3		11.8	69.8	80.1				0	0.422
FUHHUM01	2	173	293		82.9		-16.3	45	54.3				1	0.851
FUHTAE	2	130	290		98.5		18.8	36.7	43.6				0	0.249
FUHVOU02	2	180	293		106.2		-28	-19.2	152.3				2	1.717
FUJWAI01	2	130	293		68		-7.2	27.5	47.6				1	0.805
FUJXEO01	2	173	293		156.9		34.9	46.7	76.2				0	0.262
FULGEY01	2	120	293		69.7		-13.4	41.6	41.6				1	0.787
FULPEH	2	123	298		185.2		-99.9	93.4	189.4				1	1.582
FUMQIN01	2	150	293		126.1		-23.1	34.7	114.6				1	1.09
FUNCIA01	2	100	293		111.9		-16	55.1	73.1				1	0.794
FUNWUG01	2	90	293		168.5		41.9	42.6	85.8				0	0.258
FUPDOJ01	2	90	293		97.5		-18.8	13.1	102.7				1	1.253
FUPPOV01	2	100	293		223.9		26.9	42.8	156.3				0	0.573
FUQFUS01	2	120	293		48		2.5	17.7	28				0	0.53
FUQJEG	2	172	296		268.8		38.9	86.4	146.2				0	0.395
FURACL03	2	150	293		169.1		-38.7	30.8	175.1				1	1.279
FURHUV09	4	90	293	0.835948	166.8	27.8	4.5	58	106	13.4	9.2	6.1	0	0.602
FURHUV11	2	120	293		165.2		25.5	66.6	74.6				0	0.295
FURHUV14	2	90	293		152.6		23.6	59.5	71				0	0.307
FURKEK01	2	173	296		0		0	0	0				0
FURSEM13	4	100	293	0.821258	152.2	32.4	-30.2	37.8	144	13.9	10.1	8.9	1	1.149
FURSEM14	2	100	293		135		-1	63.3	73.4				1	0.548
FUSVAQ01	2	105	293		125.7		13.1	24.6	88.6				0	0.598
FUSWOF04	2	150	292		194.1		19.6	59.4	116.7				0	0.496
FUTHAE	2	100	293		119.5		12.7	46.7	60.9				0	0.401
FUVDOP01	2	105	293		122.1		-4.2	55.2	71.6				1	0.618
FUWMUF01	2	93	293		165.5		-4.8	64.4	107.2				1	0.672
FUXBIJ01	2	145	293		144.7		-10.7	35.8	119.4				1	0.901
FUXNAN01	2	150	293		246.4		-4.9	74.9	177.4				1	0.737
FUXYOM01	2	200	293		120.9		25.7	38.1	57.6				0	0.263
FUYDEK02	3	103	296	0.994845	243	12.4	25.8	75	145.3	4.8	3.8	3.4	0	0.485
FUYGOX	3	103	297	0.997346	232.4	8.5	-21	96.9	158.3	35.2	24.5	1.3	1	0.766
FUYYIH02	2	113	293		243.5		49.7	58.7	138.2				0	0.359
FUYYON05	3	98	293	0.358253	-5	4.7	-7.4	0.8	1.6	7	0.8	1.5	1	-1.805
FUYYUT01	2	133	293		0		0	0	0				0
FUZCOS01	2	213	293		136.6		39.2	47.4	50.6				0	0.083
FUZPAR01	2	180	293		89.3		12.3	37	40.2				0	0.311
GACHEY	2	193	293		92.7		1.6	40.4	50.8				0	0.529
GADGUN07	5	110	293	0.729961	195.4	65.2	36	42.8	117.8	26.6	17	24.8	0	0.416
GADZER02	2	173	295		164.5		7.9	52.5	105				0	0.587
GAGFEZ11	3	120	293	0.993995	131.4	7.2	23	48.9	60.3	2.8	3.2	1.2	0	0.282
GAGQEL	2	223	296		167.7		18	25.6	124.4				0	0.633
GAHHIG01	2	165	293		125.4		19.8	31.2	75.1				0	0.439
GAJRIT	2	153	293		232.3		28.6	66	139.9				0	0.475
GAKNAH02	3	133	293	0.990599	203.7	14	-46.8	72.4	177.5	19.7	7.3	12.8	1	1.104
GAKSEQ01	2	173	293		198.3		-396.1	-4.6	544.7				2	6.532
GAKWOE02	2	120	293		118.6		23	39.6	56.8				0	0.282
GALCAX01	2	173	298		250.9		-67.5	111.5	206.7				1	1.093
GALDEC02	2	193	293		137.9		23.3	46	69.3				0	0.332
GALGOP01	2	95	293		131.8		24	34.3	74.6				0	0.38
GALRIU01	2	193	293		253.9		-0.6	76.9	178.5				1	0.703
GAMBAC11	2	150	293		177.5		-9.2	46.5	140.9				1	0.842
GAMBUT02	3	122	293	0.878915	61.2	16.1	-35	33	63	2.1	4.4	9.6	1	1.606
GANIDC02	2	100	293		205.7		-0.1	100.8	107.2				1	0.516
GANLEM03	4	90	300	0.306217	121.8	107	14.3	48	61	21.2	37.8	49.4	0	0.379
GANTAT	2	100	298		116.5		-6.7	13.2	110.1				1	1.002
GAPHOW01	2	113	295		101.1		-3.1	39.3	65.3				1	0.674
GAPTOG	2	233	293		54.5		-17.2	29	42.7				1	1.098
GAQDOS02	3	150	293	0.996639	130	5.3	22.3	30.8	77.7	2.2	1.7	1.6	0	0.424
GAQHEN01	2	200	296		204.9		-26.1	21.8	207.6				1	1.149
GARCEK	2	100	291		225.5		-2.9	101.5	129.1				1	0.58
GARHIS	2	113	293		178.7		0.5	48.1	130.6				0	0.726
GASDOT01	2	153	293		280.3		-61.8	90.7	251.4				1	1.117
GASHIU	2	120	293		121.1		12.7	28.9	80				0	0.554
GASNEU	3	100	293	0.193652	16.7	24	-5	-2.1	23.7	13.8	7.6	17.9	2	1.731
GASNIY01	2	120	298		150.7		1.8	7.8	140.3				0	0.924
GASSIF	2	100	298		139.1		-0.6	69.6	70.9				1	0.511
GASVOL01	2	110	293		171.2		-3.8	23.5	151.1				1	0.907
GASVUR01	2	102	293		131.9		-18.3	67.3	83.1				1	0.768
GATHOY	2	165	293		98.7		-31.1	21.1	108				1	1.42
GATSUP	2	97	293		162.8		-2	17.6	146.5				1	0.916
GATXAB	2	93	293		220.7		-190.2	70	329				1	2.487
GAUTAM01	8	100	293	0.934263	202.8	12	10	75.1	120.1	6.1	5.9	7	0	0.537
GAVCEM03	3	100	294	0.997456	177.2	6.3	-6.6	47.9	136.8	3.2	3.1	6.2	1	0.805
GAVRIE01	2	100	293		117.6		8.3	36.8	73.3				0	0.549
GAVXUX01	2	200	292		158.4		-10	26	142.2				1	0.963
GAWKEV01	2	147	293		181.8		-14.1	65.2	131.7				1	0.798
GAWKOF01	2	150	294		150		0.2	40.1	109.9				0	0.73
GAWTUT01	2	123	293		104.8		26.1	30.3	49.1				0	0.218
GAXJEW	2	120	293		-2		-12.2	4.2	5.9				1	-8.851
GAXSIJ	2	150	293		357.8		49.5	135.7	178.7				0	0.355
GAXTII01	2	193	293		151.1		39.4	52.8	59.7				0	0.133
GAXXUY	2	120	293		108		0.6	35.7	72.1				0	0.659
GAYFAN01	2	90	293		220.8		-24.5	112.2	135				1	0.716
GAYMOL03	3	106	293	0.965357	131.6	17.6	4.6	40.9	86.4	4.2	8.2	5.3	0	0.62
GAYYOU01	2	100	293		142.6		17.3	44.2	82.2				0	0.451
GAZBOY01	2	163	293		149.6		-50.6	71.9	127.3				1	1.198
GAZNIE03	4	90	293	0.961145	39.7	5	-5.3	16	28.9	2.3	3.4	2.1	1	0.864
GEBVAK01	2	120	293		173.9		53	54	68.8				0	0.09
GECYUK01	2	200	293		172.9		6.6	19.4	147.2				0	0.811
GEDDAU01	2	173	293		211.3		48.3	67.2	97.7				0	0.232
GEFNEM01	2	150	293		254.3		-9	104.7	160.7				1	0.662
GEFREO	9	123	293	0.978124	258.1	20.2	-10.3	42.8	222.6	48.4	14.7	44.1	1	0.913
GEFYIB01	2	100	298		147.6		11.9	18	118.5				0	0.719
GEFZID02	2	170	298		237.6		-15	54.2	198.3				1	0.898
GEGJAD02	2	200	293		195.6		57.8	67.8	71.4				0	0.069
GEGRIT	2	147	293		192.8		-19.3	60.8	151.9				1	0.885
GEGSAN	2	120	295		165.3		18.3	37.3	110.9				0	0.556
GEGSEQ03	3	113	293	0.745033	90.2	37.3	-90.1	63.2	114.3	25.7	31.4	30.6	1	2.338
GEGSIV	2	120	295		123.7		2.5	32.8	88.9				0	0.696
GEHFUU02	2	143	293		206.8		42.9	58	107.9				0	0.312
GEHGAB03	4	100	293	0.893493	210.9	46.6	57.5	69.3	86.5	28.5	9	13.2	0	0.136
GEHHUX01	2	173	295		209.9		47.9	76.9	86.9				0	0.184
GEHPAK01	2	200	293		327.8		32.6	94.4	203.8				0	0.517
GEJDAB01	2	100	298		168.5		14.7	77	78.3				0	0.374
GEJMEO01	2	173	295		204.2		-101.5	117.5	184.9				1	1.425
GEJVIB	2	213	293		-166.3		-58.2	-57	-50.3				3	-0.047
GEJVUN	2	93	293		0		0	0	0				0
GEJYAV01	2	150	293		119		27.9	41.7	50.2				0	0.186
GEJYEA	2	140	293		111.3		-38.3	26	122.2				1	1.46
GEKFAF	2	173	295		108.1		2.3	21.2	84.8				0	0.761
GEKTUL01	2	100	293		151		24.6	37.7	89.9				0	0.429
GEKXEZ01	2	173	293		69.1		-5.2	13.9	60.4				1	0.948
GEMGAG01	2	150	293		174.7		-27.8	90.6	112.5				1	0.801
GEMJIU01	2	100	298		171.3		-16.2	65.7	122.7				1	0.806
GEMRAT01	2	123	295		174.9		39.4	39.4	97.7				0	0.33
GEMXEB01	2	150	293		342.7		75.1	123.3	150.3				0	0.216
GENLET02	2	150	293		129.4		-14	68.4	75.4				1	0.689
GENQOG01	3	100	300	0.9962	129.3	5.6	-15.4	16.6	127.8	1.4	2	5	1	1.11
GEPNAT	4	140	290	0.945497	250	31.8	66.3	68.6	118.3	10.8	8	13.1	0	0.206
GEQXUV01	2	160	293		163.2		39.2	42.4	82.8				0	0.266
GERFAK	2	123	293		183.6		25.5	60.8	99.2				0	0.398
GERWUX01	2	173	300		102.9		13	24.6	65.7				0	0.511
GERZAG	2	93	293		-1.6		-5.2	1.3	2.3				1	-4.687
GESRAY01	2	173	295		195.5		20.3	83.1	93.6				0	0.372
GESWAF03	9	100	290	0.970495	156.6	14.2	-2.4	73.7	86.3	5	10.9	8.6	1	0.563
GESWIL	2	193	296		108		0.1	54	54.2				0	0.5
GESXOT	2	90	293		163.2		-8.6	48.6	124.3				1	0.809
GEVCAN01	2	120	295		166.9		-3	58.5	112.3				1	0.687
GEXKID01	2	100	293		166.8		8.7	52	107.3				0	0.587
GEXMAA	2	100	293		146.7		15.4	37.3	95.2				0	0.539
GEXXAI01	2	103	293		104.3		6.5	28.7	69.4				0	0.602
GEYDAS01	2	120	293		140.4		-258.7	31.6	337.3				1	5.408
GEYGOG01	4	93	291	0.938583	177.8	17.5	-56.1	97.4	135.5	7.3	9.7	10.9	1	1.083
GEYLOL01	2	100	293		218.4		-12.6	87.1	145.9				1	0.719
GEYNAZ02	2	100	293		118.4		32.7	33.1	53.5				0	0.174
GEYPOR01	2	100	296		223.6		37.3	40.2	148.7				0	0.492
GEYZUF	2	123	293		171.5		14	53	105.9				0	0.532
GEZRAE01	2	90	293		103.6		-39	40.7	101.6				1	1.361
GIBQEN01	3	100	298	0.992316	158.5	9.9	26.8	64.1	69.1	1.8	10.8	2.4	0	0.265
GIBTOA	2	117	293		253		42.2	78.6	135.6				0	0.364
GICNAI	2	200	293		151.3		24.5	56.2	71.3				0	0.308
GICVAP01	2	90	293		214		-5.7	76.4	144.5				1	0.698
GICZEX	2	173	298		569.9		-137	278.5	428				1	0.992
GIGTAU	3	120	295	0.981629	87.4	8.5	-58.3	69.7	74.8	4	5.9	6.4	1	1.544
GIHCOP	2	153	293		268.9		-290.4	179	366.9				1	2.573
GIHCOQ	2	90	293		141.1		3.4	6.1	131.3				0	0.909
GIHTIA01	2	100	293		181.6		4.3	53.5	125.1				0	0.66
GIJCAD01	2	180	293		230.7		13.1	101.4	117.9				0	0.451
GILKIW01	2	150	298		224.9		-25.8	66.5	185.1				1	0.934
GIMQID	2	153	296		78.8		14.5	15.7	48.9				0	0.435
GINCAI01	2	100	296		46.4		-6.4	14	38.7				1	0.973
GINCEL01	2	173	293		31.6		-106.7	42.4	93.6				1	6.835
GIPDAN01	2	123	293		55.2		-39.6	-3.3	97				2	2.522
GIPQAX01	2	150	293		170		-1.1	21.7	149.5				1	0.885
GIPQEB01	2	150	293		224.6		12.7	24.7	187.2				0	0.777
GIPVUW	2	122	293		196.3		15	37.6	144.6				0	0.658
GIQJOF	2	150	295		70.4		-12	38.2	44.3				1	0.799
GIQVAF	2	100	293		185.6		36.4	38.1	112.9				0	0.408
GIQVEJ	2	193	298		168.6		-4.5	36.8	136.3				1	0.835
GISBIU01	2	200	293		222.3		47.9	63.4	112.6				0	0.289
GISDES	2	173	295		98.5		-44.8	-15.9	156.6				2	2.1
GISDIW01	2	173	298		163.1		2.4	14	146.6				0	0.884
GISPEE	2	100	293		20.2		-59.1	24.1	54.5				1	5.819
GISPOO01	2	120	299		175.1		19.1	65.3	92.3				0	0.414
GITPEF01	2	233	293		206.9		9.3	74.9	123.3				0	0.549
GITSOT	2	100	296		126.4		7.9	38.8	80.6				0	0.571
GIVYOZ02	2	143	293		114.7		-13	45.5	82.4				1	0.83
GIVZEQ01	2	173	293		157.1		-1.8	69.7	89.7				1	0.58
GIWLII01	2	100	293		252.5		-23.3	32.9	241.5				1	1.055
GIWRAG02	3	100	293	0.987824	146.9	11.5	-68.9	101.8	112.9	8.6	9.9	10.1	1	1.247
GIYDEZ03	2	150	293		138.8		-35	62	111.8				1	1.057
GIYHUR01	2	150	293		176.8		15.1	44.7	118.2				0	0.579
GIYYAO	2	150	293		208.9		18.3	37.5	154.1				0	0.647
GIZMAE01	2	120	293		149.5		-16.2	12.5	152.8				1	1.133
GIZMEI01	2	100	293		155.7		-26.9	39.9	142.8				1	1.089
GIZNAE01	2	130	293		161.1		38	55.7	68.9				0	0.19
GIZNUY02	3	150	293	0.927005	127.2	25.2	-9	50.9	85.6	5.1	14.8	5.4	1	0.741
GIZYOE01	2	173	295		207.3		-3.7	91.7	120.6				1	0.596
GLCROL01	2	143	293		35.6		-29.8	20.1	45.1				1	2.113
GLUCIT04	2	95	293		79.3		14.3	30.1	35.3				0	0.263
GLUCMH12	2	90	293		89.5		11.1	34.6	44.4				0	0.37
GLUCSA26	3	90	293	0.904006	77.4	17.8	19.7	24.4	33.8	2.5	7.7	7.8	0	0.181
GLUCSE02	2	95	293		200		-28	79.2	149.9				1	0.884
GLURAC12	6	120	293	0.945445	309.1	42.8	-26.2	123.7	212.8	14.8	5.9	22.3	1	0.77
GLUTAM02	2	130	293		30.1		-1.7	12.3	19.4				1	0.7
[truncated: 4,202 more rows]

## Sheet: best_210
REFCODE	N	T(min)	T(max)	R squared	V	V err	X1	X2	X3	X1 err	X2 err	X3 err	NEG	Aniso
ABEKUN03	6	189	289	0.983122	127.9	9.9	-36.1	51.7	112	5	4.4	2.6	1	1.161
ABELAU01	6	190	291	0.963317	98.5	7.8	-12.3	55.2	55.7	2.9	3.8	1.5	1	0.69
ACSALA02	5	100	300	0.974567	224.2	20.2	40.5	75.5	111	1.4	4.2	14.4	0	0.31
ADMANN04	4	150	295	0.992122	78.6	4.8	14.1	32.2	32.7	1.4	1.9	4.8	0	0.236
AHEJAZ	6	225	300	0.986753	291.2	17.2	-248.6	-99	623.3	33.7	21.5	64.4	2	3.163
AHEJAZ08	7	210	300	0.992212	193.4	7.3	-1.4	35	160.3	1.7	10.2	9.7	1	0.835
AHEJEC01	4	173	293	0.999332	122.8	2	7.7	42.4	73.2	0.1	0.9	1.2	0	0.531
ANTCEN09	6	94	293	0.993215	175.9	8.2	20.3	31.7	125	1.6	0.9	5.7	0	0.592
ANTQUO05	5	103	293	0.99334	136.9	7.2	-14.1	47.1	104.4	3.3	1.4	5.4	1	0.863
AWAXOM02	5	118	298	0.965627	144.2	9.6	-7.1	14.7	136.5	2.8	2.9	4.9	1	0.996
AWAXOM07	5	118	298	0.985611	158.5	5.1	-35.6	42.9	150.5	1.6	1.8	3.3	1	1.18
AWAYAZ08	6	148	298	0.978823	221.7	11.7	-177.2	169.1	223.6	9.4	3.9	3.8	1	1.86
AWIHOE05	4	225	300	0.999744	117.1	1.3	10.2	40.5	66.5	1.5	0.8	2.3	0	0.48
AZELAC16	6	120	298	0.986177	246.8	16.1	-31.9	81.6	196	1.6	5.3	9.4	1	0.927
AZOBEN12	5	90	300	0.991236	218.5	12.5	62.1	76.8	82.8	5.3	2.5	4.4	0	0.093
BBZCPO02	7	132	273	0.996321	190.7	5.8	22.2	80.6	89.9	0.3	1.8	3.7	0	0.351
BCBANN11	5	90	293	0.994146	136.5	6.3	21.6	35.9	80	1.2	1.7	3.3	0	0.425
BEQGIN04	4	100	298	0.98341	211.3	18.5	34.5	69.1	110.3	2.8	7.6	9	0	0.355
BERTOH05	7	180	300	0.997538	218.7	3.8	24.5	60.7	134.8	1.1	1.8	1.8	0	0.501
BESKAL04	5	100	300	0.992263	136	7.1	6.7	36	93.8	4.4	1.7	4.6	0	0.638
BIJWAS03	8	90	273	0.979732	287.4	18.3	-130.9	141.4	274	17	16.6	18.4	1	1.423
BOCKEK05	6	155	300	0.995104	219.8	9.6	33.8	82.8	105.3	2.5	2.4	5.5	0	0.322
BOLDIP15	8	100	300	0.991662	207.5	7.1	23.6	24.1	160.1	1.6	1.6	3.7	0	0.657
BOQCUF05	5	225	295	0.964555	115.8	12.6	26	44.6	45.4	5.6	2.5	4.8	0	0.167
BOQHOE01	5	150	275	0.994846	270.9	7.1	-483.5	172.2	547.3	154.4	15.8	129.8	1	4.369
BOWKOO08	8	100	295	0.996577	133.8	3.1	-3	11.2	125.6	1.3	1.2	5.2	1	0.962
BULLAX01	6	189	290	0.996442	227.5	7.2	-9.3	88	149.7	2.3	3.8	1.7	1	0.696
CABCUD34	9	100	295	0.975591	263.1	21	-25.5	102.5	187.5	75.7	18.8	74.5	1	0.805
CAXNUL06	6	90	295	0.986365	221.5	15.1	33.7	54.8	135.5	3.3	3.4	8.1	0	0.455
CEVPOK13	6	120	298	0.966555	171.4	17.6	3.5	25.1	143.3	6.2	4.7	10.1	0	0.813
CIKKAK03	4	100	295	0.998339	176	4.6	5.1	34.3	137.6	2.5	1.1	5.8	0	0.749
CIKLOZ04	5	100	295	0.995933	159.3	6.1	-19.2	12.8	163.8	2.1	1.2	6.9	1	1.162
CILHIO40	5	100	298	0.996053	144.2	5.9	25.2	38.3	81.7	2	2.9	0.9	0	0.39
CLBZNT07	9	163	283	0.984233	203.1	7.1	4.6	36.3	163.2	3.5	4.6	7.7	0	0.777
COGGIQ01	5	100	300	0.998455	193	3.9	2.8	56.7	134.2	4.1	3.2	2.1	0	0.678
COXZAS24	5	120	296	0.995517	172.4	5.1	6.4	79.1	88.3	3	2.1	3	0	0.471
CRBAMP05	4	150	295	0.999463	125.5	1.1	21.7	35.9	68.7	0.8	0.7	1.4	0	0.372
CUKTAG03	5	100	300	0.986963	238.2	16	-64.2	60.4	238	12.8	5.7	19.9	1	1.29
CUQCAU08	5	150	300	0.997301	120.7	3.9	18.2	23.9	79.1	0.4	1	3.6	0	0.502
CYBHMB01	5	154	298	0.997172	173.2	4.2	19.2	35.6	119.4	4.9	4.2	2	0	0.575
DAPRAQ	8	130	290	0.998369	166.6	1.8	40.5	41.7	85.9	3.7	2	3.2	0	0.271
DBEZLM13	7	100	293	0.985005	244.5	15	42.5	90.7	114.9	4	5.5	6.3	0	0.292
DEBDIX12	4	118	293	0.993826	182.8	10.2	21.7	61.8	100.8	2	11.2	3.4	0	0.43
DMSULO05	4	100	293	0.990054	229.9	10.3	39.3	90.8	102.9	0.9	5.6	4.7	0	0.273
DNBENZ11	5	100	300	0.998964	223.7	4.1	20.7	40	165.1	3.4	2.7	1.4	0	0.639
DOLBIR38	4	100	298	0.998968	80.3	1.6	4.1	38.3	38.3	0.5	0.5	0.5	0	0.424
EDOTEX08	8	100	275	0.974898	182.9	12.3	50	56.3	78.9	3.8	5.9	3.8	0	0.156
EKECOM	8	93	293	0.989225	191.2	9.5	2.2	54.1	136.3	1.1	1.5	9	0	0.696
EMOVIL01	4	123	273	0.997768	175.1	3.8	30.6	53.4	92.8	9	2.7	9.1	0	0.351
EYIBEU	4	120	298	0.978708	124.7	12.3	-27.3	60.9	91.2	32	26.5	17.6	1	0.95
FBPAZD02	4	100	296	0.996615	149.6	5.7	-39.5	25.9	162.5	6.4	2.5	14.1	1	1.356
FESNEW03	8	100	298	0.989101	173.7	7.4	14.7	25.1	134.6	2.2	1.8	8.9	0	0.687
FISVIM01	7	120	293	0.97486	178.4	16.3	46.5	66.9	66.9	5.7	5.2	5.2	0	0.113
FOXNUB07	5	100	295	0.98357	256.6	19.5	30.9	31.7	194.7	6.2	6.3	6.8	0	0.637
GEFREO08	6	180	273	0.999288	219.6	3.1	-42.8	102.1	160.9	3.3	5.2	0.8	1	0.925
GESWAF03	9	100	290	0.970495	156.6	14.2	-2.4	73.7	86.3	5	10.9	8.6	1	0.563
GIKREA	5	191	276	0.978757	158.5	8.5	3.7	42.3	113.3	0.8	3.2	5.6	0	0.688
GLYALB07	4	100	295	0.995797	36.7	1.3	-15.4	13.3	38.7	0.1	1.4	0.2	1	1.477
GLYGLY19	4	100	295	0.996722	106.9	4.3	-29.2	17.2	117.9	0	0.7	3.5	1	1.389
HACTPH26	5	100	296	0.978593	183.6	13.4	-74.9	94.5	163	3.3	0.8	11	1	1.303
HACTPH30	5	100	300	0.996412	207.5	6.2	-48.7	-28.8	282	12.3	15	32.3	2	1.616
HEXWIQ02	6	118	298	0.989455	151.3	4.9	25.2	25.3	101.7	2.2	2.2	1.8	0	0.502
HORREM	5	110	290	0.963622	206.6	24.1	38.1	54.6	116.1	19.7	6	10.7	0	0.373
HOWZIF	6	190	290	0.993699	224.2	9.1	-59.9	59.3	222.6	7.5	2.3	8.8	1	1.272
HOXBOO	6	190	290	0.998457	173.8	4.1	-1.2	27.8	147.1	2.1	0.8	4	1	0.854
IBPRAC16	5	100	296	0.978477	219.9	21.4	39.8	64.9	117.9	4.1	8.1	9	0	0.351
IJUCIB	6	100	297	0.985781	111.5	2.7	-7.6	19.9	99.2	1.1	1.7	3.4	1	0.958
IJUDAT01	5	110	295	0.998196	163.5	4.3	21.2	26.3	116.6	7	4.6	4.5	0	0.582
IMEGIR18	8	100	275	0.983789	97.6	6	2.6	6.1	89	1.7	2.3	2.9	0	0.884
IMIWEG04	4	120	295	0.999798	167	1.6	15.2	27.8	125.1	4.5	3.7	6.4	0	0.654
IPATOJ	5	173	291	0.997385	200.2	5.4	58.9	69.3	73.7	9.5	7.4	12.9	0	0.073
IQOMIM09	9	100	293	0.996664	116.7	2.9	-10.4	14	112.4	1.1	2.1	0.9	1	1.059
IXOYUQ04	6	180	293	0.978358	140.3	12.9	-31	51.1	119.7	4.6	4.7	4.2	1	1.078
IXUXAB04	5	160	300	0.990783	144.4	6.3	-42.1	52.1	132.2	35.7	21.1	61	1	1.225
JARPIB02	4	100	295	0.995364	157.9	7.3	13.3	55.5	90.3	0.4	0.7	7	0	0.483
JITWUE01	4	100	295	0.997215	163.9	4.5	-4.3	44	125.1	1.1	1.3	4.1	1	0.785
JODRIE05	4	100	300	0.97916	109	10.3	-76	38.9	142.8	2.3	3.5	4.8	1	2.07
JOFNOK01	6	190	290	0.997862	193.3	5.2	-16.2	72.3	137.7	5.5	1.7	9.3	1	0.794
JOFNUQ01	6	190	290	0.999849	165.6	1.1	5.4	51.2	109.7	1.8	0.9	1.6	0	0.627
KANWOL15	5	90	300	0.992081	237.1	13.3	-46	102.8	179.2	11	11	12.3	1	0.955
KEFLEM02	6	90	290	0.99589	180	6.6	10.4	11.9	158.5	2.3	1.5	2.9	0	0.819
KIDXEC02	5	100	300	0.998326	212.4	5.1	-29.4	40.9	201.1	0.8	1	4.9	1	1.084
KUCPED11	11	100	298	0.98655	226.8	11.9	-9.7	16.7	219.5	1.8	0.8	13.2	1	1.012
KUNTUK07	8	100	275	0.996584	157.3	4	15.4	68.1	75.4	0.3	2	3.2	0	0.378
LCYSTN28	9	105	295	0.989258	59.2	2.8	-18.2	4.4	72.8	7	1.5	4.7	1	1.544
LIXRIT01	4	90	293	0.996476	179.3	7.4	23.3	47.2	110.6	1.7	4.7	0.8	0	0.483
LOCJET09	9	100	295	0.996303	109.3	3.2	5.2	28	76.3	0.4	2.5	0.8	0	0.649
LOMLUX05	6	100	296	0.980525	115.9	6.4	13.6	18.9	83.8	2.3	2.6	3	0	0.604
LOZYII06	6	120	297	0.997542	192	4.9	29.9	66	98.1	0.9	1.5	2.2	0	0.352
LOZYII10	7	100	292	0.993622	169.9	6.8	40.4	52.5	78.8	0.9	1.7	4.1	0	0.224
LPYGLU03	4	150	300	0.999422	190.3	2.4	32.2	50.1	109.6	2	3	3.1	0	0.404
LUTRID01	5	100	293	0.992362	161.7	9	7.7	71.3	84.1	3.5	0.3	5.1	0	0.468
LUTYEF01	6	100	293	0.987449	110.3	5.6	-4.5	20.3	94.7	2.3	3.2	4.6	1	0.897
LUZRIH	6	150	297	0.990645	187.6	9	54	56.1	79.2	0.6	6.6	3.1	0	0.133
MALNAC16	6	120	298	0.997257	176.9	5.1	-15.8	24.2	168.3	2	2.3	3.1	1	1.042
MAQWIM24	4	99	290	0.988412	203.3	12.2	-114.3	139.3	176.1	8.6	13.2	8.1	1	1.444
MATCQI05	5	100	300	0.997698	156.9	4	1.5	71	85.4	1.5	3.9	1.6	0	0.531
MBZYAN10	5	90	300	0.998015	203.3	6	26.5	68.1	111.2	3.5	1.9	7	0	0.412
MCBZIM04	8	130	296	0.99794	166.4	3.9	11.4	28.5	127.1	1.3	1.5	3.7	0	0.693
MCHTEP03	4	105	289	0.976947	187	19.5	-18.6	47.8	157.2	2.6	4.2	12.3	1	0.944
MCHTEP05	4	97	296	0.989367	160.2	11.7	-20	66.5	114.3	3.1	6.3	8.4	1	0.835
MCHTEP18	5	100	294	0.991885	157.9	9.4	21.3	46.9	91	1.1	4.6	3.5	0	0.438
MEDLUE09	9	100	295	0.996624	118.8	2.8	-32.6	28.8	121.2	9.5	1	7.3	1	1.31
MEDLUE13	9	100	295	0.990086	173.9	8	20.4	45.6	109.4	0.9	1	6.3	0	0.507
MESXOA02	4	230	289	0.992204	165.8	9.6	-8.3	70.8	103.6	3.3	2.4	3.8	1	0.673
MIFQUN09	9	100	300	0.994509	72.9	2.1	1.6	21.3	50	0.6	0.4	1.4	0	0.663
MNPHOL17	5	95	293	0.990788	165	9.8	-1.5	78.8	89.1	0.2	4.2	5.4	1	0.545
MNPHOL20	6	100	300	0.998798	184.7	3.5	10.5	80.8	95.3	3	1.5	0.9	0	0.454
MODSUU07	6	100	298	0.993159	150.2	6.9	-41.5	18.8	171.6	23.4	1.8	16.2	1	1.431
MOWCUY	5	120	298	0.992805	167.1	8.6	31.9	62.3	74.3	4.1	1.7	2.9	0	0.251
MOWDUZ	4	120	298	0.983835	116.9	10.1	-23.5	-3.6	143.2	6.5	11.6	8	2	1.436
MOWDUZ01	6	115	298	0.997308	125	3.1	20.1	37.3	68.5	3.4	1.8	1.1	0	0.385
MOWFOV	6	115	298	0.99145	141.2	8	-83.7	36.7	183.7	2.9	2.9	8	1	1.957
NALCYS15	5	100	295	0.985832	144.9	11.2	-3.2	46.9	101.6	0.7	3.5	7.2	1	0.721
NAMMEU	4	100	295	0.998267	173.3	4.4	9.6	50.5	114	0.9	1.9	5.4	0	0.599
NAMMIY	4	100	295	0.996152	157.2	6.6	-1.2	30.4	128.7	0.4	0.7	6.2	1	0.822
NAPHTA27	5	120	295	0.99189	240	11.5	-3.9	36	207.1	2.7	1.4	13.1	1	0.882
NAVNIK07	5	100	300	0.991361	137.6	5.8	-2.3	26.7	113.2	3.4	0.2	2.4	1	0.84
NEPXIR06	9	100	293	0.992412	134	5.5	-63.9	77.6	119.7	3.6	5	4	1	1.375
NITRAN02	5	100	293	0.98408	141.8	11	-12	43.2	110.9	1.9	5.7	6.5	1	0.865
OCHTET21	7	123	293	0.982815	117.4	6.3	-14.5	35.8	96.3	1.8	2.7	4.2	1	0.942
OCOMUO04	4	90	292	0.975128	150.4	16.3	-3.8	30.8	123.2	3.2	4.6	8.3	1	0.846
ODOBIV	11	100	300	0.99176	166.3	6.5	-121.8	101.7	183.3	4.9	5.9	6.3	1	1.869
OGUWES	4	100	295	0.997961	159.2	4.9	2.2	18.6	138.9	1	1	6.5	0	0.856
OGUXAP	4	100	295	0.996106	163.7	7	33.1	56.6	75.5	1.3	8.9	3.8	0	0.257
OKEZAH10	4	150	295	0.99787	93.3	2.2	19.6	28.9	45.1	0.9	0.2	2.2	0	0.272
OMUNER04	6	123	273	0.98962	190.4	8.1	-23.6	16.3	196.1	4.1	7.1	3.9	1	1.163
OSANIH04	5	101	280	0.999391	165.7	2.2	41.2	60.1	66.4	3.8	2.3	0.7	0	0.151
OXALAC11	5	156	298	0.987069	174.5	11.6	13.3	78.6	83.7	14.4	4.7	3.7	0	0.401
PAVXAN01	6	190	290	0.998787	197.9	2.4	-15.2	14	197.8	2.3	0.7	3.5	1	1.084
PCLPYR03	4	100	300	0.981522	162.8	14.8	21.4	43.4	99.1	3.6	6.1	5	0	0.474
PCYPOL04	10	120	300	0.998269	176.2	3.3	35.8	58	84.1	0.4	0.9	1.8	0	0.271
PEBTAU04	4	120	295	0.961794	104.6	13.2	14	25.9	65.1	13.6	5.8	6.2	0	0.486
PEMCAM05	5	90	300	0.988744	212.4	13.3	39.5	70.3	105.4	6.6	1.8	8.1	0	0.306
PEQXOY04	9	100	293	0.997374	190.8	3.9	20	45.7	126.9	1.9	1.8	2.8	0	0.555
PESBAT01	8	100	293	0.987884	135	3.5	20.3	23.9	91.7	1.3	1.2	1.7	0	0.525
PEVQAL01	6	100	280	0.969904	90.7	9.1	23.6	26.3	41.3	3.9	3.6	1.8	0	0.194
PEVRIU	5	120	280	0.996579	102.5	3.2	22	30	51.1	4.4	2.3	3	0	0.282
PEZXIB05	7	110	290	0.996373	164.9	5.2	25.4	46.2	94.7	0.9	2.4	2.2	0	0.417
PFBZAD15	5	100	293	0.973025	208.7	18.7	-35.5	87.9	156.6	14.2	3.9	2.8	1	0.92
PICRAC14	6	118	298	0.986444	180.1	11.3	-39.4	87.1	133.1	9.7	5.1	16.8	1	0.954
PIMELA13	6	180	298	0.992569	272.4	9.1	-41.2	79	233.2	2.2	4.3	9.9	1	1.012
PODLEB	5	100	280	0.965749	90.8	11.1	-6.6	36.1	61.7	3.7	2	5.8	1	0.748
PRMDIN10	4	222	280	0.981625	293.5	26.7	39.9	63.9	191.7	8.6	11.7	12.1	0	0.514
PUBMUU07	5	100	298	0.978493	99	9.6	-5.5	21.8	82.8	1.5	3	5.2	1	0.892
PUBMUU12	5	100	298	0.985324	118.9	9.4	19.8	45.9	54	3	2.3	4.1	0	0.286
PUHROZ13	8	90	300	0.996504	177.4	3.3	-41.2	46.5	171.9	1	1.3	3	1	1.203
PUPVOO	6	190	290	0.999301	175.3	1.7	-8.9	76.3	108.5	0.6	1.5	1.2	1	0.668
PUPWUV01	5	210	290	0.999104	175.6	2.6	-8.4	69.8	114.7	1	0.8	0.9	1	0.699
PUPYAD02	4	230	290	0.999317	185.2	3.4	-11.3	69	127.9	0.3	1.4	1.6	1	0.75
PUQBIP	6	190	290	0.998364	179.2	4.3	-12.6	81.3	111	1	1.5	1.9	1	0.687
PUQCOW	6	190	290	0.99913	200.2	3.6	-20.4	83.5	137.6	1.3	2.7	2.4	1	0.787
PUWYUD02	5	118	298	0.981554	192.7	8.1	41.3	41.4	111.7	2.7	2.7	3.1	0	0.362
PUWYUD07	5	118	298	0.993592	159.8	7.3	26.6	26.6	107.8	3.6	3.6	12.3	0	0.505
PUXBIV	6	120	298	0.994348	189.2	8.8	27.1	27.1	136.6	5.6	5.6	3.3	0	0.574
PYRZOL27	11	100	296	0.989813	289	12.9	0.6	114.5	177.8	1.4	3.5	10.9	0	0.605
QASFEY01	7	139	300	0.968094	166.1	11	13.3	50.7	103.3	6.8	10.8	4.2	0	0.538
QEMBOC01	11	100	300	0.994987	212.1	6.4	24.2	88.6	101.8	3.1	3.4	0.9	0	0.362
QIHCAL06	4	90	292	0.985583	245.3	10.8	30.3	48.8	168.5	5.2	4.4	5	0	0.558
QOYJOD01	5	100	298	0.999171	128.7	2.4	-3.8	64.8	68.3	2.1	1.7	2.7	1	0.557
RAJJAO01	5	100	293	0.995793	136.6	4.4	15.6	57.8	64.3	2.2	3.7	1.9	0	0.354
RAWBAS02	5	100	298	0.993849	188.6	9	-12.3	11.8	187	1.7	0.7	10.4	1	1.069
RAWBEW03	5	100	298	0.989691	142.8	7.7	-10.8	56.2	97.8	4.2	8.5	13.6	1	0.758
REKBOZ02	4	173	298	0.975324	79.6	3.8	5.8	22.7	51.3	4.3	5.6	4.1	0	0.57
RULCOT	5	123	300	0.996005	193.2	7.3	18.6	55.6	120.1	3.4	2	2.2	0	0.522
SAQTOT01	4	90	293	0.987292	167.9	12.4	-99.1	49.5	207.6	62.9	6	53.3	1	1.942
SATTIT02	5	100	295	0.999597	146.9	2	36.6	49.4	62.3	2	2.4	1.3	0	0.174
SEBAAC11	6	120	298	0.973028	197.4	19.1	-38.6	-34.6	264.1	14.7	8.3	7.9	2	1.586
SOYPEE01	5	123	300	0.999183	186.2	2.8	15.1	41.7	130.2	1.2	1.4	1	0	0.615
SUBRAC11	6	120	298	0.994348	197.3	5.6	-9.6	-0.5	205	1.2	1.7	3	2	1.101
SUCACB17	6	120	298	0.974182	203	15.2	-5	64.8	143.6	3.2	5.9	6.2	1	0.73
SUCANH12	4	100	298	0.993213	243.9	14	66.1	66.2	115.3	3.7	3.6	6.2	0	0.199
TAVZOI	4	100	300	0.979614	131.8	13.3	-80.5	90.3	120.4	24.9	17.9	7.6	1	1.544
TCQETA06	4	110	293	0.992122	192	11.5	-21.2	33.8	178.4	10.2	2.8	3.5	1	1.046
TCYNBZ04	6	118	298	0.989177	164.2	5	17.7	49.7	98.2	2.3	4.6	3.1	0	0.486
TEJKUO09	4	93	293	0.968005	211.8	27.1	69.2	71.1	74.4	9.7	9.1	8.1	0	0.024
TEJKUO21	4	93	293	0.977531	137.9	13.4	38.1	38.6	62.3	6.7	1.7	5	0	0.174
TETROL07	6	118	298	0.968928	244.4	12.9	10.1	59.9	176.8	4.3	6.6	7.3	0	0.676
TISPUI02	6	100	300	0.995069	146.6	5.9	14.6	36.2	96.7	3.3	1	8	0	0.556
TMBZAC02	4	100	290	0.995812	215.2	9.5	-22.6	-6.4	238.6	38.3	5.1	23.6	2	1.246
TOVSAY01	4	100	295	0.997544	166.5	4.4	31.2	52.1	84.8	0.2	2.5	1.9	0	0.319
TUJTEZ	7	100	280	0.980546	239.8	19.9	45.3	61.1	136.8	6	12.1	3.9	0	0.376
UBUQIR04	6	90	293	0.996352	157.9	2.9	3.1	47.2	108.6	3.8	6.7	13.2	0	0.664
UBUREO01	4	100	293	0.987268	135.4	9.9	17	50.2	69.2	2.7	5.2	1.9	0	0.382
UJOSER06	5	110	298	0.986593	170.8	9.5	-13	81.1	103.8	5.6	2.9	4.6	1	0.679
ULISUD04	5	93	293	0.997085	173.9	4.4	18	52.2	105.5	4.5	2.9	5.7	0	0.498
URUDER	10	100	280	0.988887	114.3	3.5	-2	30.3	86.6	3.9	3.7	3.1	1	0.771
UYOXOX10	11	100	298	0.989782	259.4	11.1	16.5	67	177.6	3.3	2.2	6	0	0.617
VELBIA16	9	100	293	0.979228	129.1	7.2	-15.4	41.8	102.8	3.5	2	7.6	1	0.915
VEWDOQ01	5	118	298	0.990055	214.5	10.4	37.6	37.9	140.5	2.9	2.9	5.1	0	0.477
VEXJUG	6	95	295	0.991097	259.7	12.3	74.6	74.6	115.2	3.8	3.8	20	0	0.154
VUKQAV01	9	100	293	0.989871	140	7	-9.5	-8	156.4	1.3	1.1	7	2	1.194
WEMWEQ15	9	100	295	0.994894	160	5.3	12.1	68.1	81.2	0.5	1.7	3.1	0	0.428
WERZUO04	5	153	293	0.981698	219.8	17.6	-40.7	129.6	130.3	39.3	24.6	1	1	0.78
XAJCUH01	5	100	293	0.999868	170.4	1	-8.4	11.1	167.8	5.1	6.3	10.8	1	1.034
XARMOS01	4	172	293	0.994217	232	8.2	-2.5	29.3	204.9	1.1	10.4	9.8	1	0.895
XIWREA07	7	100	273	0.994159	213.8	7.4	-388.1	122.7	422.1	44.8	4.2	39.1	1	5.173
XOJXOL02	4	150	300	0.993781	185.6	9.2	28.7	46	112.3	6.3	1.9	0.9	0	0.447
YIHHON20	9	100	295	0.997078	112.1	1.8	-16.6	11.7	116.9	1.3	0.9	3.5	1	1.191
YIRTID04	4	100	295	0.998587	164.3	4.2	7.3	57.9	100.1	1	0.5	4.4	0	0.562
YIXNEZ02	4	160	290	0.999612	139.9	1.5	23.1	49.3	68.3	1.4	1.1	0.7	0	0.321
YOJXOM	11	100	295	0.987481	99.4	3.6	-3.7	23.7	79.5	1	0.8	3.7	1	0.837
YUPMED	8	90	300	0.988071	172.5	9.6	13.5	75.9	84.7	3.3	4	2.6	0	0.409
YUPPEG	5	90	293	0.996614	148.1	5.6	35.9	47.4	66.2	4.4	1.9	1.1	0	0.203
ZEFFEX01	7	150	300	0.998612	254.4	3.8	11.8	33.1	210	1.9	2.9	1	0	0.778
ZILPES12	8	90	300	0.995271	151.8	4.5	0.4	20.5	131.5	1.4	1.5	3.2	0	0.86
ZILRUK	5	100	300	0.999176	155.2	3	6.8	25.5	123.7	0.8	0.6	2.9	0	0.749
ZUCTOJ03	4	110	297	0.998586	139.8	2.7	15	39.4	86.3	1.6	1.9	4.4	0	0.507
ZZZAOS03	5	155	293	0.988661	300.9	19.5	32.8	106.8	164.7	7.8	3.7	12.2	0	0.433
ZZZVZA05	5	120	280	0.998112	237.9	6	36.7	36.7	167.3	2.5	2.5	2.9	0	0.543
